# Supplementary material for: Causal effects of gut microbiota on the risk of chronic kidney disease: a Mendelian randomization study
Source: Front Cell Infect Microbiol. 2023 Mar 31;13:1142140. doi: 10.3389/fcimb.2023.1142140 (PMC10102584; doi:10.3389/fcimb.2023.1142140)
Supplement: Supplementary file 2 [file Table_1.xlsx]

## Sheet: Description
Table S1	The cohorts included in CKD meta-GWAS
Table S2	The cohorts included in gut microbiota meta-GWAS
Table S3	196 taxa enrolled in this study
Table S4	Instrucment variables information for the 196 bacterial taxa
Table S5	MR estimates from gut microbiota on CKD risk (under the filter conditions of linkage disequilibrium r2 < 0.1 and genetic distance of 5,000kb)
Table S6	Phenoscanner of SNP in significant and nominal significant MR estimates
Table S7	MR estimates from gut microbiota on CKD risk (under the filter conditions of linkage disequilibrium r2 < 0.001 and genetic distance of 10,000kb)

## Sheet: Table S1
Study	Full name of the study	Subgroup	Study Design (if not population-based, please specify selection and/or enrichment strategy)	Important study references, e.g. design paper (PMID)	Male %	Age median	Age mean (SD)	CKD N*	CKD n(cases)*
ADVANCE	Action in Diabetes and Vascular disease: preterAx and diamicroN mr Controlled Evaluation	5	factorial, multicentre, randomised controlled trial, with a 5- to 6-year follow-up.	11848259	0.704	67.2	67.4 (6.6)	778	198
		6			0.62	67.2	67.4 (6.6)	2228	448
		UKB			0.59	68.4	67.4 (6.6)	1092	329
AFTER EU	AFTER (EURAGEDIC) European Rational Approach for the Genetics of Diabetic Complications		Adult onset Type 1 Diabetes	18496510, 20357380	0.5697	42.7	43.7 (11.1)	857	162
AGES	Age, Gene/Environment Susceptibility Study		Population-based	17351290	0.42	76	76.4 (5.5)	3219	991
Airwave	Airwave Health Monitoring Study		UK Police force	25194498	0.6274	41.2	40.9 (9)	13953	390
Amish	Amish Studies		Population based "founder" cohort	18440328, 26374108, 15621217	0.5046	48	48.3 (16.3)	--	--
ARIC	Atherosclerosis Risk in Communities study	AA	Population-based	2646917	0.37	53.3	53.9 (5.8)	--	--
		EA			0.47	54.62	54.8 (5.7)	--	--
ASPS-Fam	Autrian Stroke Prevention Family Study		Family-based	25309438, 25443291	0.4006	68	64.6 (10.6)	--	--
BioMe	BioMe™ BioBank Program	Omni AA	Population-based	25349204	0.353	47	47.1 (13.7)	2823	215
		Omni EA			0.51534	48.37		4236	309
		Omni HA			0.3744	62.86	48.7 (14.8)	1890	288
CHS	Cardiovascular Health Study	AA	Population-based	1669507	0.3911	72	72.9 (5.7)	795	208
		EA			0.4428	71	72.3 (5.4)	--	--
Cilento	Cilento Study		Population-based, Isolated Population Study	17476112, 19550436	0.4428	53	52.6 (19.7)	--	--
CoLaus	Cohorte Lausanne		Population-based	23825103	0.4746	52.5	53.1 (10.8)	5409	295
CROATIA-Korcula	CROATIA-Korcula		Isolate population	19260141	0.3654	55	53.9 (15.9)	--	--
CROATIA-Split	CROATIA-Split		Population-based	19260138	0.3945	52	50.3 (14.4)	--	--
CROATIA-Vis	CROATIA-Vis		Isolate population	18327257	0.4142	56	56.1 (15.6)	--	--
Czech post-MONICA	Czech Post-MONICA Study		Population-based	20651603	0.6206	57.04	53.9 (9.6)	--	--
DECODE	deCODE genetics/Amgen		Population-based	20686651, 25082825	0.46568	44	45.4 (18.9)	208301	15939
DIACORE	DIAbetes COhoRtE		Prospective cohort study of patients with diabetes mellitus type 2	23409726	0.6021	66.66	65.5 (8.8)	1523	257
EGCUT	Estonian Genome Center, University of Tartu	370	Population-based	24518929	0.4729	40	41.2 (16.5)	--	--
		Exome			0.3362	33	35.7 (13.2)	--	--
		OMNI			0.4449	52	51.6 (20.3)	3755	196
ERF	Erasmus Ruchphen Family study		Family-based	16239631	0.3943	54.45	53.6 (14.8)	905	102
ESTHER	Epidemiological investigation of the chances of preventing, recognizing early and optimally treating chronic diseases in an elderly population		Population-based	23446902, 15578318	0.4179	62	61.6 (6.5)	2450	319
FamHS	Family Heart Study		Family-based	8651220	0.4758	53.68	52.1 (13.7)	3838	336
FHS	The Framingham Heart Study		Community- and family-based	5921755, 1208363, 17372189	0.4665	54	54 (14.9)	7827	1869
FINCAVAS	The Finnish Cardiovascular Study	normal	Fincavas follow-up cohort of consecutive patients undergoing exercise stress test	16515696	0.6127	57.8	55.1 (13.2)	--	--
		HCE			0.5787	56.37	57.2 (12.7)	--	--
Finrisk	The National FINRISK Study		Population based	25422363	0.4759	50	49.6 (13.5)	16799	652
GCKD	German Chronic Kidney Disease study		Included are Euroepan ancestry CKD patients aged 18-74 years with an eGFR between 30–60 mL/min per 1.73 m2 or an eGFR >60 mL/ min per 1.73 m2 and a urinary albumin-to-creatinine ratio (UACR) >300 mg/g, albuminuria >300 mg/day, a urinary protein-to-creatinine ratio >500 mg/g, or proteinuria >500 mg/day	21862458, 25271006	0.6013	63	60.1 (12)	--	--
Generation R	Generation R		Population-based	28070760, 25527369	0.5079	5.996	6.1 (0.4)	--	--
GS:SFHS	Generation Scotland: Scottish Family Health Study		Population-based with enrichment for families	22786799, 28270201	0.4107	49	47.4 (15)	19251	362
GSK	GSK	cases	Case-control study for depression	16822851	33%	51	50.9 (13.7)	--	--
		controls				51	50.8 (13.9)	--	--
HANDLS	Healthy Aging in Neighborhoods of Diversity across the Life Span study		Population-based prospective longitudinal study	20828101	0.4434	49	48.5 (9)	--	--
HYPERGENES	Hypergenes - European Network for Genetic-Epidemiological Studies	cases	Case-control for Hypertension	22184326	0.6762	49	48.2 (9.7)	--	--
		controls			0.6058	57.5	59.5 (9.8)	--	--
INGI-CARL	INGI - Carlantino		Isolated population	23249956	0.4145	51.28	49.6 (16.5)	--	--
INGI-FVG	INGI - Friuli Venezia Giulia		Isolated population	28643794	0.4224	52.24	52.3 (16.6)	1395	105
INGI-VBI	INGI - Val Borbera		Isolated population	19847309	0.438	57	55.1 (18)	--	--
INTERVAL	INTERVAL		Randomised trial of whole blood donors	25230735; 28941948	0.4982	44.4	43.6 (14.2)	--	--
Jackson Heart Study (JHS)	Jackson Heart Study		Community and family-based	16320381	0.3813	55.5	55.1 (12.8)	3005	196
JUPITER	Justification for the Use of Statins in Prevention: an Intervention Trial Evaluating Rosuvastatin (JUPITER)		Multi-national, population-based randomized trial	8997196	0.6782	66	66.1 (7.8)	8747	1306
KORA	Cooperative Health Research in the Augsburg Region	F3	Population-based	16032514	0.47	47	47.3 (13)	--	--
		F4			0.49	49	49.2 (13.9)	3788	103
LIFE-Adult	LIFE-Adult		Population-based	26197779	0.49	64.8	62,6 (11.1)	4954	497
LIFE-Child	LIFE-Child		Convenience sample	28144813	0.4967	11.91	11.6 (4.3)	--	--
LIFE-Heart	LIFE-Heart		Patients of suspected or confirmed coronary artery disease	22216169	0.6949	63.33	62.9 (11.3)	5698	823
Lifelines	Lifelines Cohort Study		Population-based	18075776, 25502107, 26333164	0.4179	47	48.1 (11.4)	13174	212
LLFS	Long Life Family Study		Family-based	19910380, 21258136	0.4513	66	70.3 (15.7)	4481	1598
LOLIPOP	The London Life Sciences Prospective Population Study	EW610	Population-based	21909110, 21909115	0.7314	56.41	56 (9.8)	--	--
		EWA	Population-based	18940312	0.8694	55.47	54.4 (10.4)	--	--
		EWP	Population-based with some enrichment	18193046	1	58.35	55.7 (9.1)	--	--
		IA317	Population-based with some enrichment of metabolic syndrome	18454146	1	46.92	48.3 (10.5)	--	--
		IA610	CHD case-control study	19820698, 19651812	0.843	54.98	55.4 (10.6)	6535	480
		IAP	Population-based with some enrichment	18193046	1	50.37	51.1 (8.4)	--	--
		OmniEE	Population-based	23222517	0.5362	48.3	49.7 (10)	--	--
LURIC	Ludwigshafen Risk and Cardiovascular Health Study		Prospective cohort study	11258203	0.7014	63.66	62.7 (10.7)	2935	299
MDC-CC	Malmö Diet and Cancer Study- Cardiovascular Cohort		Population-based	11916347	0.4139	57.75	57.5 (5.9)	4681	309
MESA	Multi-Ethnic Study of Atherosclerosis	EUR	Population-based without CVD	12397006	0.4774	63	62.4 (10.4)	2520	355
METSIM	Metabolic Syndrome in Men study		Population-based	28119442	1	57	57.7 (7.1)	--	--
MICROS	Microisolates in South Tyrol		Population-based	17550581, 17934319	0.4416	42.87	46.3 (17)	--	--
MyCode (Geisinger Research)	MyCode Community Health Initiative		Population-based	26866580	0.4152	50	49 (15.2)	42227	2816
NEO	Netherlands Epidemiology of Obesity		Population-based with oversampling of individuals with overweight	23576214	0.48	56	56 (5.9)	5732	147
NESDA	Netherlands Study of Depression and Anxiety		Population-based, predominantly cases with major depression	18763692	0.3373	43	41.9 (13.1)	--	--
OGP	Ogliastra Genetic Park Study		Population-based	20823129	0.3262	51.69	53.2 (17.7)	1107	251
ORCADES	Orkney Complex Disease Study		Isolated population	18760389	0.3962	54.11	53.2 (15.3)	--	--
PIVUS	Prospective Investigation of Vasculature in Uppsala Seniors		Population-based	16141402	0.4995	70.14	70.2 (0.2)	945	107
POPGEN	POPGEN control sample		Population-based	16490960	0.5313	57	54.7 (14.2)	--	--
PREVEND	Prevention of Renal and Vascular End-stage Disease study		Population-based	12356629	0.5152	49	49.6 (12.5)	3629	204
QIMR adolescent	Brisbane Longitudinal Twin Study		Population-based	22563384	0.4919	16	15.4 (1.6)	--	--
QIMR adult	Multiple studies		Population-based	11463151, 12194918, 23134229	0.4239	45.58	48.5 (13.3)	11390	1146
RS	Rotterdam Study	I	Population-based	29064009	0.4018	72.25	73.2 (7.6)	3517	600
		II			0.4568	62.03	64.8 (8)	2118	181
		III			0.4359	56.87	57.2 (6.9)	2936	108
DC	Diabetic Cohort	1M	Population-based	21490949, 28898713	0.649	64	63.5 (10.8)	928	137
		610			0.371	65	64.9 (9.7)	--	--
SHIP	Study of Health in Pomerania	0	Population-based	20167617	0.4926	50	49.8 (16.3)	--	--
		1			0.4812	55	54.5 (15.3)	3203	261
SHIP-Trend	Study of Health in Pomerania - Trend		Population-based	20167617	0.4381	50	50.1 (13.7)	--	--
SKIPOGH	Swiss Kidney project for genes in hypertension		Population-based	25270071	0.4778	48	47.1 (17.4)	--	--
SOLID-TIMI 52	SOLID-TIMI 52	EA	Clinical trial	21982651	0.7457	64	64.5 (9.3)	8435	1520
		EAS			0.8322	65	64.7 (9)	--	--
		SA			0.7867	62	61 (11.1)	--	--
Sorbs	Sorbs cohort		Convenience sample	19729412, 21798003	0.4107	48.67	48.2 (16.5)	--	--
STABILITY	STabilization of Atherosclerotic plaque By Initiation of darapLadIb TherapY	EA	Clinical trial	24678955, 20934559	0.8208	65	64.7 (9.1)	8932	2054
		EAS			0.781	65	64 (9.1)	--	--
		SA			0.8428	59	58.5 (10.4)	--	--
TRAILS	Tracking Adolescents’ Individual Lives Survey		Population-based adolescents	25431468, 25066533	0.4756	16.11	16.2 (0.7)	--	--
TwinGene	TwinGene		A study within the population-based Swedish Twin Registry	25589536	0.5058	64.47	64.9 (8.3)	5680	606
ULSAM	Uppsala study of adult men		Population-based	21335440	1	71	71 (0.6)	1083	715
Vanderbilt	Vanderbilt BioVU	660	Population-based with enrichment for a variety of disease studies	18500243	0.4546	54.79	54 (15.8)	1975	389
		AA1M			0.3437	47.53	47.6 (16.2)	1108	101
		Omni1			0.5313	55.35	54 (15.8)	2545	525
		Omni5			0.5513	55.88	52.9 (17.2)	864	187
VIKING	Viking Health Study		Isolated population	--	0.4	49.73	49.9 (15.2)	--	--
WGHS	Women's Genome Health Study		Population-based cohort	18070814	0	52.9	54.7 (7.1)	23186	666
YFS	The Young Finns Study		Population-based	18263651, 23069987	0.4597	33	31.6 (5)	--	--
CKD: chronic kidney disease
*Studies with <100 CKD cases or controls or studies of CKD patients were not included in the CKD meta-analysis.
This table is cited from Wuttke M, Li Y, Li M, Sieber KB, Feitosa MF, Gorski M, et al. A catalog of genetic loci associated with kidney function from analyses of a million individuals. Nat Genet. 2019;51(6):957-72.

## Sheet: Table S2
Acronym	Study design	Ethnicity	Country	Nsamples GWAS
BSPSPC	Population-based	European	Germany	721
CARDIAb	Population-based	AfroAmerican	USA	114
CARDIAw	Population-based	European	USA	257
COPSAC	Children	European	Denmark	380
DanFunD16	Population-based	European	Denmark	2396
FGFP	Population-based	European	Belgian	2259
FOCUS	Population-based	European	Germany	960
GEM_HCE_v12	Population-based	European	Canada	378
GEM_HCE_v24	Population-based	Admixed	Canada	203
GEM_ICHIP_HCE	Population-based	European	Canada	662
GenR	Population-based	Multiethnic	The Netherlands	1328
HCHS/SOL	Population-based	Hispanic	USA	1097
KSCS	Population-based	East Asian	South Korea	811
LLD	Population-based	European	The Netherlands	875
METSIM	Population-based	European	Finland	522
MIBS	Population-based	European	The Netherlands	80
NGRC	Population-based	European	USA	77
NTR	MZ Twins Study	European	The Netherlands	279
PNP	Population-based	Middle-East	Israel	481
POPCOL	Population-based	European	Sweden	134
RS3	Population-based	European	The Netherlands	1220
SHIP	Population-based	European	Germany	996
SHIP-TREND	Population-based	European	Germany	905
TwinsUK	Twins Study	European	UK	1205

## Sheet: Table S3
phylum	class	order	family	genus
phylum.Actinobacteria.id.400	class.Actinobacteria.id.419	order.Actinomycetales.id.420	family.Acidaminococcaceae.id.2166	genus..Clostridiuminnocuumgroup.id.14397
phylum.Bacteroidetes.id.905	class.Alphaproteobacteria.id.2379	order.Bacillales.id.1674	family.Actinomycetaceae.id.421	genus..Eubacteriumbrachygroup.id.11296
phylum.Cyanobacteria.id.1500	class.Bacilli.id.1673	order.Bacteroidales.id.913	family.Alcaligenaceae.id.2875	genus..Eubacteriumcoprostanoligenesgroup.id.11375
phylum.Euryarchaeota.id.55	class.Bacteroidia.id.912	order.Bifidobacteriales.id.432	family.Bacteroidaceae.id.917	genus..Eubacteriumeligensgroup.id.14372
phylum.Firmicutes.id.1672	class.Betaproteobacteria.id.2867	order.Burkholderiales.id.2874	family.BacteroidalesS24.7group.id.11173	genus..Eubacteriumfissicatenagroup.id.14373
phylum.Lentisphaerae.id.2238	class.Clostridia.id.1859	order.Clostridiales.id.1863	family.Bifidobacteriaceae.id.433	genus..Eubacteriumhalliigroup.id.11338
phylum.Proteobacteria.id.2375	class.Coriobacteriia.id.809	order.Coriobacteriales.id.810	family.Christensenellaceae.id.1866	genus..Eubacteriumnodatumgroup.id.11297
phylum.Tenericutes.id.3919	class.Deltaproteobacteria.id.3087	order.Desulfovibrionales.id.3156	family.Clostridiaceae1.id.1869	genus..Eubacteriumoxidoreducensgroup.id.11339
phylum.Verrucomicrobia.id.3982	class.Erysipelotrichia.id.2147	order.Enterobacteriales.id.3468	family.ClostridialesvadinBB60group.id.11286	genus..Eubacteriumrectalegroup.id.14374
	class.Gammaproteobacteria.id.3303	order.Erysipelotrichales.id.2148	family.Coriobacteriaceae.id.811	genus..Eubacteriumruminantiumgroup.id.11340
	class.Lentisphaeria.id.2250	order.Gastranaerophilales.id.1591	family.Defluviitaleaceae.id.1924	genus..Eubacteriumventriosumgroup.id.11341
	class.Melainabacteria.id.1589	order.Lactobacillales.id.1800	family.Desulfovibrionaceae.id.3169	genus..Eubacteriumxylanophilumgroup.id.14375
	class.Methanobacteria.id.119	order.Methanobacteriales.id.120	family.Enterobacteriaceae.id.3469	genus..Ruminococcusgauvreauiigroup.id.11342
	class.Mollicutes.id.3920	order.MollicutesRF9.id.11579	family.Erysipelotrichaceae.id.2149	genus..Ruminococcusgnavusgroup.id.14376
	class.Negativicutes.id.2164	order.NB1n.id.3953	family.FamilyXI.id.1936	genus..Ruminococcustorquesgroup.id.14377
	class.Verrucomicrobiae.id.4029	order.Pasteurellales.id.3688	family.FamilyXIII.id.1957	genus.Actinomyces.id.423
		order.Rhodospirillales.id.2667	family.Lachnospiraceae.id.1987	genus.Adlercreutzia.id.812
		order.Selenomonadales.id.2165	family.Lactobacillaceae.id.1836	genus.Akkermansia.id.4037
		order.Verrucomicrobiales.id.4030	family.Methanobacteriaceae.id.121	genus.Alistipes.id.968
		order.Victivallales.id.2254	family.Oxalobacteraceae.id.2966	genus.Allisonella.id.2174
			family.Pasteurellaceae.id.3689	genus.Alloprevotella.id.961
			family.Peptococcaceae.id.2024	genus.Anaerofilum.id.2053
			family.Peptostreptococcaceae.id.2042	genus.Anaerostipes.id.1991
			family.Porphyromonadaceae.id.943	genus.Anaerotruncus.id.2054
			family.Prevotellaceae.id.960	genus.Bacteroides.id.918
			family.Rhodospirillaceae.id.2717	genus.Barnesiella.id.944
			family.Rikenellaceae.id.967	genus.Bifidobacterium.id.436
			family.Ruminococcaceae.id.2050	genus.Bilophila.id.3170
			family.Streptococcaceae.id.1850	genus.Blautia.id.1992
			family.Veillonellaceae.id.2172	genus.Butyricicoccus.id.2055
			family.Verrucomicrobiaceae.id.4036	genus.Butyricimonas.id.945
			family.Victivallaceae.id.2255	genus.Butyrivibrio.id.1993
				genus.CandidatusSoleaferrea.id.11350
				genus.Catenibacterium.id.2153
				genus.ChristensenellaceaeR.7group.id.11283
				genus.Clostridiumsensustricto1.id.1873
				genus.Collinsella.id.815
				genus.Coprobacter.id.949
				genus.Coprococcus1.id.11301
				genus.Coprococcus2.id.11302
				genus.Coprococcus3.id.11303
				genus.DefluviitaleaceaeUCG011.id.11287
				genus.Desulfovibrio.id.3173
				genus.Dialister.id.2183
				genus.Dorea.id.1997
				genus.Eggerthella.id.819
				genus.Eisenbergiella.id.11304
				genus.Enterorhabdus.id.820
				genus.Erysipelatoclostridium.id.11381
				genus.ErysipelotrichaceaeUCG003.id.11384
				genus.Escherichia.Shigella.id.3504
				genus.Faecalibacterium.id.2057
				genus.FamilyXIIIAD3011group.id.11293
				genus.FamilyXIIIUCG001.id.11294
				genus.Flavonifractor.id.2059
				genus.Fusicatenibacter.id.11305
				genus.Gordonibacter.id.821
				genus.Haemophilus.id.3698
				genus.Holdemanella.id.11393
				genus.Holdemania.id.2157
				genus.Howardella.id.2000
				genus.Hungatella.id.11306
				genus.Intestinibacter.id.11345
				genus.Intestinimonas.id.2062
				genus.Lachnoclostridium.id.11308
				genus.Lachnospira.id.2004
				genus.LachnospiraceaeFCS020group.id.11314
				genus.LachnospiraceaeNC2004group.id.11316
				genus.LachnospiraceaeND3007group.id.11317
				genus.LachnospiraceaeNK4A136group.id.11319
				genus.LachnospiraceaeUCG001.id.11321
				genus.LachnospiraceaeUCG004.id.11324
				genus.LachnospiraceaeUCG008.id.11328
				genus.LachnospiraceaeUCG010.id.11330
				genus.Lactobacillus.id.1837
				genus.Lactococcus.id.1851
				genus.Marvinbryantia.id.2005
				genus.Methanobrevibacter.id.123
				genus.Odoribacter.id.952
				genus.Olsenella.id.822
				genus.Oscillibacter.id.2063
				genus.Oscillospira.id.2064
				genus.Oxalobacter.id.2978
				genus.Parabacteroides.id.954
				genus.Paraprevotella.id.962
				genus.Parasutterella.id.2892
				genus.Peptococcus.id.2037
				genus.Phascolarctobacterium.id.2168
				genus.Prevotella7.id.11182
				genus.Prevotella9.id.11183
				genus.RikenellaceaeRC9gutgroup.id.11191
				genus.Romboutsia.id.11347
				genus.Roseburia.id.2012
				genus.Ruminiclostridium5.id.11355
				genus.Ruminiclostridium6.id.11356
				genus.Ruminiclostridium9.id.11357
				genus.RuminococcaceaeNK4A214group.id.11358
				genus.RuminococcaceaeUCG002.id.11360
				genus.RuminococcaceaeUCG003.id.11361
				genus.RuminococcaceaeUCG004.id.11362
				genus.RuminococcaceaeUCG005.id.11363
				genus.RuminococcaceaeUCG009.id.11366
				genus.RuminococcaceaeUCG010.id.11367
				genus.RuminococcaceaeUCG011.id.11368
				genus.RuminococcaceaeUCG013.id.11370
				genus.RuminococcaceaeUCG014.id.11371
				genus.Ruminococcus1.id.11373
				genus.Ruminococcus2.id.11374
				genus.Sellimonas.id.14369
				genus.Senegalimassilia.id.11160
				genus.Slackia.id.825
				genus.Streptococcus.id.1853
				genus.Subdoligranulum.id.2070
				genus.Sutterella.id.2896
				genus.Terrisporobacter.id.11348
				genus.Turicibacter.id.2162
				genus.Tyzzerella3.id.11335
				genus.Veillonella.id.2198
				genus.Victivallis.id.2256

## Sheet: Table S4
SNP	effect_allele.exposure	other_allele.exposure	beta.exposure	standard_error.exposure	p_value.exposure	exposure	R2	F
rs10262702	T	C	0.0918017	0.0194885	2.06e-06	genus.Intestinimonas.id.2062	0.00120843	22.1882
rs11258178	A	G	0.0660742	0.0134139	6.98e-07	genus.Intestinimonas.id.2062	0.00132124	24.2623
rs11928843	G	A	-0.0607331	0.0132035	4.21e-06	genus.Intestinimonas.id.2062	0.00115232	21.1567
rs12226153	A	G	-0.151142	0.0306922	5.12e-07	genus.Intestinimonas.id.2062	0.00132051	24.2489
rs17067892	C	T	0.107194	0.0250013	6.38e-06	genus.Intestinimonas.id.2062	0.00100133	18.3818
rs1859797	G	A	0.060368	0.0131793	4.12e-06	genus.Intestinimonas.id.2062	0.00114271	20.9801
rs2276760	A	G	-0.0685233	0.0152546	7.84e-06	genus.Intestinimonas.id.2062	0.00109901	20.1769		R2 indicates the proportion of variance in exposure explained by a given SNP
rs2731794	C	T	0.120632	0.0257529	1.92e-06	genus.Intestinimonas.id.2062	0.00119496	21.9406
rs2930225	G	T	0.0729524	0.0152948	1.35e-06	genus.Intestinimonas.id.2062	0.00123894	22.7491
rs4113676	A	C	-0.218507	0.0490152	7.42e-06	genus.Intestinimonas.id.2062	0.00108243	19.8722
rs4784055	T	C	-0.175324	0.038599	8.72e-07	genus.Intestinimonas.id.2062	0.00112368	20.6303
rs62240188	G	A	0.130074	0.0267179	2.2e-06	genus.Intestinimonas.id.2062	0.00129067	23.7001
rs62427239	C	A	0.162658	0.0367647	9.41e-06	genus.Intestinimonas.id.2062	0.00106617	19.5734
rs6934519	C	T	0.0692373	0.0151154	8.57e-06	genus.Intestinimonas.id.2062	0.00114274	20.9807
rs716604	A	G	0.0818068	0.0165992	8.57e-07	genus.Intestinimonas.id.2062	0.0013226	24.2873
rs7170984	T	C	-0.0658116	0.0140767	2.98e-06	genus.Intestinimonas.id.2062	0.00119038	21.8563
rs72982915	C	T	0.183158	0.0402743	4.91e-06	genus.Intestinimonas.id.2062	0.00112644	20.681
rs10028567	C	T	-0.0921167	0.0191881	7.3e-06	genus.Streptococcus.id.1853	0.00125507	23.0456
rs10448310	A	G	-0.0517935	0.0111324	3.31e-06	genus.Streptococcus.id.1853	0.00117887	21.6447
rs11110281	T	C	-0.137519	0.0227398	2.58e-09	genus.Streptococcus.id.1853	0.00199015	36.5702
rs11720390	G	A	0.107024	0.0228121	3.59e-06	genus.Streptococcus.id.1853	0.0011987	22.0093
rs11764382	A	G	-0.0695345	0.0143671	1.29e-06	genus.Streptococcus.id.1853	0.00127558	23.4227
rs17708276	A	G	-0.0793955	0.0170628	3.04e-06	genus.Streptococcus.id.1853	0.00117918	21.6506
rs1918540	G	A	0.059639	0.0128148	2.44e-06	genus.Streptococcus.id.1853	0.00117957	21.6577
rs2370083	G	T	-0.0816836	0.0185851	9.75e-06	genus.Streptococcus.id.1853	0.00105216	19.316
rs4968759	A	G	-0.0515109	0.0112068	3.78e-06	genus.Streptococcus.id.1853	0.00115062	21.1256
rs57646748	G	A	-0.0907696	0.0200344	5.48e-06	genus.Streptococcus.id.1853	0.001118	20.5259
rs6806351	T	C	-0.0633829	0.0136647	4.94e-06	genus.Streptococcus.id.1853	0.00117174	21.5138
rs71481756	T	G	0.0931048	0.0207949	6.51e-06	genus.Streptococcus.id.1853	0.00109183	20.045
rs72739637	A	G	0.0959942	0.0193213	1.03e-06	genus.Streptococcus.id.1853	0.00134411	24.6828
rs77558518	A	G	-0.103999	0.0229714	4.71e-06	genus.Streptococcus.id.1853	0.00111636	20.4957
rs7916711	A	G	0.102891	0.0217362	2.72e-06	genus.Streptococcus.id.1853	0.00122027	22.4059
rs8191642	G	A	-0.0604189	0.013671	8.09e-06	genus.Streptococcus.id.1853	0.00106387	19.531
rs9903102	C	A	-0.0709483	0.0155275	4.18e-06	genus.Streptococcus.id.1853	0.00113707	20.8765
rs10028567	C	T	-0.0934027	0.0190343	3.72e-06	family.Streptococcaceae.id.1850	0.00131121	24.0779
rs11110281	T	C	-0.130554	0.0225943	1.4e-08	family.Streptococcaceae.id.1850	0.00181716	33.3856
rs16950051	A	G	0.107008	0.0236973	5.34e-06	family.Streptococcaceae.id.1850	0.00111058	20.3895
rs2370083	G	T	-0.0842751	0.0184509	4.26e-06	family.Streptococcaceae.id.1850	0.00113624	20.8611
rs28718126	A	G	0.109069	0.0246868	9.41e-06	family.Streptococcaceae.id.1850	0.0010632	19.5187
rs2952251	A	G	-0.0639298	0.0126525	3.72e-07	family.Streptococcaceae.id.1850	0.00139012	25.5289
rs35344081	G	A	0.0609349	0.0129703	2.64e-06	family.Streptococcaceae.id.1850	0.00120201	22.0702
rs4968759	A	G	-0.0544035	0.0111271	8.92e-07	family.Streptococcaceae.id.1850	0.00130174	23.9036
rs57646748	G	A	-0.088021	0.019876	7.88e-06	family.Streptococcaceae.id.1850	0.0010682	19.6107
rs6806351	T	C	-0.0619209	0.0135744	6.94e-06	family.Streptococcaceae.id.1850	0.00113329	20.807
rs72739637	A	G	0.0927983	0.0192021	1.82e-06	family.Streptococcaceae.id.1850	0.00127184	23.3539
rs77558518	A	G	-0.104239	0.022806	3.72e-06	family.Streptococcaceae.id.1850	0.0011378	20.8899
rs77968078	G	A	-0.0993013	0.0224788	7.93e-06	family.Streptococcaceae.id.1850	0.00106293	19.5138
rs7916711	A	G	0.0959639	0.021545	6.33e-06	family.Streptococcaceae.id.1850	0.00108057	19.838
rs957755	T	G	-0.0642449	0.0142702	7.42e-06	family.Streptococcaceae.id.1850	0.00110392	20.2671
rs9903102	C	A	-0.0693015	0.0154096	4.92e-06	family.Streptococcaceae.id.1850	0.0011016	20.2245
rs1002941	G	A	0.105025	0.0233484	8.15e-06	order.Victivallales.id.2254	0.00110203	20.2323
rs11770843	C	T	0.109431	0.0234879	1.91e-06	order.Victivallales.id.2254	0.00118217	21.7054
rs17114848	G	A	0.152377	0.0324332	4.06e-06	order.Victivallales.id.2254	0.00120209	22.0717
rs2031282	A	G	0.122369	0.0270329	4.38e-06	order.Victivallales.id.2254	0.00111601	20.4894
rs2825714	A	G	-0.13741	0.0289246	1.72e-06	order.Victivallales.id.2254	0.00122905	22.5673
rs62570196	C	T	-0.21635	0.0439866	1.08e-06	order.Victivallales.id.2254	0.00131736	24.1909
rs72640280	A	G	0.220207	0.0486196	5.18e-06	order.Victivallales.id.2254	0.00111726	20.5123
rs77599476	A	G	0.230292	0.0480168	1.86e-06	order.Victivallales.id.2254	0.00125264	23.001
rs1002941	G	A	0.105025	0.0233484	8.15e-06	class.Lentisphaeria.id.2250	0.00110203	20.2323
rs11770843	C	T	0.109431	0.0234879	1.91e-06	class.Lentisphaeria.id.2250	0.00118217	21.7054
rs17114848	G	A	0.152377	0.0324332	4.06e-06	class.Lentisphaeria.id.2250	0.00120209	22.0717
rs2031282	A	G	0.122369	0.0270329	4.38e-06	class.Lentisphaeria.id.2250	0.00111601	20.4894
rs2825714	A	G	-0.13741	0.0289246	1.72e-06	class.Lentisphaeria.id.2250	0.00122905	22.5673
rs62570196	C	T	-0.21635	0.0439866	1.08e-06	class.Lentisphaeria.id.2250	0.00131736	24.1909
rs72640280	A	G	0.220207	0.0486196	5.18e-06	class.Lentisphaeria.id.2250	0.00111726	20.5123
rs77599476	A	G	0.230292	0.0480168	1.86e-06	class.Lentisphaeria.id.2250	0.00125264	23.001
rs1002941	G	A	0.107661	0.0233382	4.31e-06	phylum.Lentisphaerae.id.2238	0.00115898	21.2792
rs11770843	C	T	0.111896	0.0234776	1.14e-06	phylum.Lentisphaerae.id.2238	0.00123703	22.714
rs17114848	G	A	0.148972	0.0324162	6.77e-06	phylum.Lentisphaerae.id.2238	0.00115023	21.1184
rs2031282	A	G	0.120412	0.0270263	5.86e-06	phylum.Lentisphaerae.id.2238	0.00108118	19.8492
rs2825714	A	G	-0.138226	0.0289096	1.5e-06	phylum.Lentisphaerae.id.2238	0.00124496	22.8598
rs60995569	T	G	-0.16062	0.0336806	9.19e-06	phylum.Lentisphaerae.id.2238	0.00123852	22.7414
rs62570196	C	T	-0.217203	0.0439621	9.64e-07	phylum.Lentisphaerae.id.2238	0.00132922	24.4091
rs72640280	A	G	0.220185	0.0485947	5.19e-06	phylum.Lentisphaerae.id.2238	0.00111818	20.5293
rs77599476	A	G	0.229981	0.0479918	1.9e-06	phylum.Lentisphaerae.id.2238	0.00125057	22.9629
rs10031059	T	C	-0.121167	0.0225844	1.24e-07	genus.Peptococcus.id.2037	0.001567	28.7822
rs11001941	G	A	-0.195611	0.0392217	1.33e-06	genus.Peptococcus.id.2037	0.0013544	24.872
rs12069354	C	T	0.16763	0.03795	9.28e-06	genus.Peptococcus.id.2037	0.00106271	19.5099
rs2054133	G	A	0.0895433	0.0188332	2.14e-06	genus.Peptococcus.id.2037	0.00123108	22.6046
rs36121075	A	G	-0.14067	0.030628	6.99e-06	genus.Peptococcus.id.2037	0.00114886	21.0932
rs413827	G	A	0.110229	0.0237523	3.3e-06	genus.Peptococcus.id.2037	0.00117293	21.5357
rs5770862	T	C	0.162018	0.0356813	3.22e-06	genus.Peptococcus.id.2037	0.00112294	20.6167
rs62424012	G	A	0.137164	0.0292136	1.15e-06	genus.Peptococcus.id.2037	0.00120057	22.0438
rs7033353	T	G	0.090152	0.018995	2.22e-06	genus.Peptococcus.id.2037	0.0012267	22.5241
rs72850165	T	C	-0.134304	0.0300423	5.74e-06	genus.Peptococcus.id.2037	0.00108853	19.9842
rs74592222	G	A	0.137957	0.0302965	8.55e-06	genus.Peptococcus.id.2037	0.00112931	20.7338
rs76697713	C	A	0.146302	0.0322345	8.05e-06	genus.Peptococcus.id.2037	0.00112195	20.5986
rs77614201	T	C	-0.175864	0.0387523	5.68e-06	genus.Peptococcus.id.2037	0.00112169	20.5937
rs77681628	C	T	0.200307	0.0387328	2.69e-07	genus.Peptococcus.id.2037	0.00145614	26.7432
rs10036909	C	T	0.185519	0.0400881	8.05e-06	genus.Senegalimassilia.id.11160	0.00116638	21.4153
rs11787826	C	A	0.081327	0.0171154	2.63e-06	genus.Senegalimassilia.id.11160	0.00122959	22.5773
rs1990708	A	C	-0.109619	0.0247785	8.91e-06	genus.Senegalimassilia.id.11160	0.00106601	19.5705
rs2017373	C	T	0.0782258	0.0176841	9.5e-06	genus.Senegalimassilia.id.11160	0.00106579	19.5664
rs7225245	G	A	0.079173	0.0170421	4.18e-06	genus.Senegalimassilia.id.11160	0.00117543	21.5816
rs10044993	C	A	0.139547	0.0316748	8.07e-06	genus.Hungatella.id.11306	0.00105719	19.4084
rs13128780	T	C	-0.149725	0.0312777	1.75e-06	genus.Hungatella.id.11306	0.00124789	22.9137
rs13249325	T	G	-0.100023	0.0225883	9.69e-06	genus.Hungatella.id.11306	0.00106798	19.6067
rs17092615	G	A	0.152235	0.0337867	7.38e-06	genus.Hungatella.id.11306	0.00110574	20.3007
rs72759041	G	T	-0.126025	0.0282242	3.86e-06	genus.Hungatella.id.11306	0.00108592	19.9363
rs10048062	C	T	-0.147352	0.0336531	8.59e-06	genus.Howardella.id.2000	0.00104426	19.1707
rs12452946	A	G	-0.105833	0.0228941	3.8e-06	genus.Howardella.id.2000	0.00116383	21.3684
rs1484873	A	G	-0.227831	0.046335	2.56e-06	genus.Howardella.id.2000	0.00131655	24.176
rs17167098	G	A	-0.169366	0.0352068	1.12e-06	genus.Howardella.id.2000	0.00126023	23.1406
rs2154047	C	A	-0.192557	0.0420093	9.97e-06	genus.Howardella.id.2000	0.00114428	21.0089
rs36081916	T	C	-0.18123	0.0402987	4.7e-06	genus.Howardella.id.2000	0.00110154	20.2233
rs3791893	A	G	0.147035	0.034023	9.5e-06	genus.Howardella.id.2000	0.00101732	18.6756
rs609430	T	G	-0.112045	0.0239328	3.34e-06	genus.Howardella.id.2000	0.00119367	21.9168
rs672217	G	A	0.164146	0.0349993	3.52e-06	genus.Howardella.id.2000	0.0011979	21.9947
rs901099	T	G	-0.12718	0.0250924	6.53e-07	genus.Howardella.id.2000	0.00139877	25.688
rs10065321	T	C	-0.0512828	0.0108105	2.1e-06	genus.Subdoligranulum.id.2070	0.00122551	22.5023
rs10497836	C	T	-0.0524065	0.0118697	8.38e-06	genus.Subdoligranulum.id.2070	0.00106176	19.4924
rs1667315	G	A	0.0485017	0.0107452	6.72e-06	genus.Subdoligranulum.id.2070	0.00110969	20.3733
rs2114677	C	T	-0.104176	0.0230829	2.72e-06	genus.Subdoligranulum.id.2070	0.00110937	20.3674
rs2171249	C	T	0.106744	0.0233213	4.51e-06	genus.Subdoligranulum.id.2070	0.001141	20.9487
rs35940633	G	A	-0.0511008	0.011001	4.22e-06	genus.Subdoligranulum.id.2070	0.00117511	21.5757
rs3761728	T	G	-0.0543458	0.0118866	3.87e-06	genus.Subdoligranulum.id.2070	0.00113847	20.9022
rs4347804	A	G	0.166063	0.0357483	2.18e-06	genus.Subdoligranulum.id.2070	0.00117524	21.578
rs6555306	T	C	-0.0740777	0.0155463	2.81e-06	genus.Subdoligranulum.id.2070	0.00123647	22.7037
rs75158211	T	C	-0.072343	0.015933	7.52e-06	genus.Subdoligranulum.id.2070	0.00112282	20.6145
rs76528319	G	T	-0.143279	0.0310662	7.41e-06	genus.Subdoligranulum.id.2070	0.00115847	21.2697
rs10070053	A	G	0.0594312	0.0135375	7.65e-06	genus.Coprococcus2.id.11302	0.00104977	19.272
rs12634070	T	C	0.0736486	0.0164921	9.95e-06	genus.Coprococcus2.id.11302	0.00108618	19.9412
rs2482516	C	T	0.0754415	0.0164619	4.72e-06	genus.Coprococcus2.id.11302	0.00114384	21.0009
rs35890118	A	G	-0.066536	0.0147661	8.26e-06	genus.Coprococcus2.id.11302	0.00110586	20.3029
rs61823518	A	C	-0.0955381	0.0215724	6.68e-06	genus.Coprococcus2.id.11302	0.00106829	19.6124
rs6677933	C	T	-0.0804405	0.0164216	1.19e-06	genus.Coprococcus2.id.11302	0.00130662	23.9935
rs6894272	T	C	-0.113458	0.0253003	9.53e-06	genus.Coprococcus2.id.11302	0.00109533	20.1093
rs72680320	T	C	-0.0649382	0.013919	2.27e-06	genus.Coprococcus2.id.11302	0.00118541	21.7651
rs9426473	A	G	0.0727361	0.0161662	6.31e-06	genus.Coprococcus2.id.11302	0.00110257	20.2424
rs114184530	T	C	-0.154545	0.0339992	7.88e-06	order.MollicutesRF9.id.11579	0.00112534	20.6608
rs11779863	G	A	-0.0772768	0.0172171	6.69e-06	order.MollicutesRF9.id.11579	0.00109725	20.1445
rs12566890	T	G	-0.103134	0.0241775	8.11e-06	order.MollicutesRF9.id.11579	0.000991171	18.1951
rs13100746	C	T	0.0638979	0.0142685	7.29e-06	order.MollicutesRF9.id.11579	0.0010923	20.0535
rs17235252	T	C	-0.122002	0.0255463	2.16e-06	order.MollicutesRF9.id.11579	0.00124205	22.8063
rs3932485	C	T	0.0626209	0.0141623	9.93e-06	order.MollicutesRF9.id.11579	0.0010649	19.55
rs515984	T	C	-0.0875451	0.0190685	6.61e-06	order.MollicutesRF9.id.11579	0.00114797	21.0769
rs638542	G	A	-0.070592	0.0157049	5.17e-06	order.MollicutesRF9.id.11579	0.00110043	20.203
rs74603314	T	C	0.230767	0.0489701	2.28e-06	order.MollicutesRF9.id.11579	0.00120937	22.2056
rs76373661	G	A	0.0908218	0.0202986	5.16e-06	order.MollicutesRF9.id.11579	0.00109037	20.0182
rs7706512	G	A	0.0657351	0.0138979	2.27e-06	order.MollicutesRF9.id.11579	0.00121833	22.3703
rs7801843	A	G	-0.0869495	0.0194509	9.47e-06	order.MollicutesRF9.id.11579	0.00108838	19.9815
rs7853673	G	A	-0.0624389	0.0139833	6.73e-06	order.MollicutesRF9.id.11579	0.00108598	19.9375
rs949341	G	A	0.0656602	0.0147216	7.73e-06	order.MollicutesRF9.id.11579	0.00108348	19.8915
rs10074000	T	C	-0.102648	0.0227508	7e-06	genus..Clostridiuminnocuumgroup.id.14397	0.00110873	20.3556
rs10506058	A	G	0.0997048	0.0221926	8.92e-06	genus..Clostridiuminnocuumgroup.id.14397	0.00109936	20.1833
rs1942371	G	A	-0.157938	0.034187	4.06e-06	genus..Clostridiuminnocuumgroup.id.14397	0.00116238	21.3417
rs40656	C	T	0.142664	0.0311021	8.62e-06	genus..Clostridiuminnocuumgroup.id.14397	0.00114592	21.0391
rs4869133	G	A	-0.180591	0.0409505	7.24e-06	genus..Clostridiuminnocuumgroup.id.14397	0.00105928	19.4468
rs61267978	T	C	0.14708	0.0320875	5.59e-06	genus..Clostridiuminnocuumgroup.id.14397	0.00114429	21.0092
rs6577484	G	A	0.160425	0.0360857	8.41e-06	genus..Clostridiuminnocuumgroup.id.14397	0.00107648	19.7628
rs6890185	T	C	0.113424	0.0233137	1.12e-06	genus..Clostridiuminnocuumgroup.id.14397	0.00128892	23.6679
rs77845139	A	G	-0.114993	0.0257186	8.41e-06	genus..Clostridiuminnocuumgroup.id.14397	0.00108887	19.9905
rs1007475	G	T	0.118065	0.0261271	7.92e-06	genus.Butyrivibrio.id.1993	0.0011122	20.4193
rs11761679	T	C	0.154775	0.0321539	2.2e-06	genus.Butyrivibrio.id.1993	0.00126179	23.1692
rs142855850	A	G	0.205013	0.0457138	6.86e-06	genus.Butyrivibrio.id.1993	0.00109545	20.1116
rs16934069	T	C	-0.133784	0.0299444	8.86e-06	genus.Butyrivibrio.id.1993	0.0010872	19.9598
rs16941336	C	T	0.127488	0.0267936	1.53e-06	genus.Butyrivibrio.id.1993	0.00123293	22.6386
rs17163238	G	A	0.140987	0.0309117	5.51e-06	genus.Butyrivibrio.id.1993	0.00113297	20.8012
rs4537857	T	C	-0.12459	0.0260992	1.8e-06	genus.Butyrivibrio.id.1993	0.001241	22.787
rs486484	A	G	-0.108349	0.0240008	6.61e-06	genus.Butyrivibrio.id.1993	0.00110998	20.3785
rs4928024	A	G	-0.17471	0.0389333	8.19e-06	genus.Butyrivibrio.id.1993	0.00109678	20.1359
rs72723662	C	T	0.224078	0.0449336	7.86e-07	genus.Butyrivibrio.id.1993	0.00135415	24.8675
rs74622183	A	G	-0.201027	0.0428204	2.46e-06	genus.Butyrivibrio.id.1993	0.00120029	22.0386
rs77356209	T	C	0.216874	0.0483299	6.66e-06	genus.Butyrivibrio.id.1993	0.00109675	20.1354
rs7752361	A	G	-0.11923	0.0239975	7.69e-07	genus.Butyrivibrio.id.1993	0.00134418	24.6841
rs7763512	G	A	0.119846	0.0253367	3.11e-06	genus.Butyrivibrio.id.1993	0.00121847	22.3728
rs9349693	A	G	0.117973	0.0259861	5.55e-06	genus.Butyrivibrio.id.1993	0.00112252	20.6091
rs10084203	A	G	0.0549699	0.0123563	8.59e-06	genus.Butyricicoccus.id.2055	0.00107797	19.7903
rs12034718	A	G	0.0701199	0.0158214	9.58e-06	genus.Butyricicoccus.id.2055	0.00106987	19.6414
rs12585793	T	C	-0.262206	0.0564729	5.79e-06	genus.Butyricicoccus.id.2055	0.00117408	21.5567
rs2017189	G	T	-0.0506956	0.011024	3.87e-06	genus.Butyricicoccus.id.2055	0.00115176	21.1464
rs4962426	G	T	0.0614216	0.0135979	7.38e-06	genus.Butyricicoccus.id.2055	0.00111126	20.402
rs56221232	T	C	0.0828027	0.0167401	7.62e-07	genus.Butyricicoccus.id.2055	0.00133228	24.4653
rs62478070	T	G	0.224039	0.0494959	5.94e-06	genus.Butyricicoccus.id.2055	0.0011159	20.4874
rs7322368	T	C	0.0815733	0.0183167	5.52e-06	genus.Butyricicoccus.id.2055	0.00108028	19.8326
rs10090365	A	G	-0.0834413	0.0180989	4.17e-06	genus.CandidatusSoleaferrea.id.11350	0.00115759	21.2537
rs10108780	A	G	-0.092834	0.0199807	3.64e-06	genus.CandidatusSoleaferrea.id.11350	0.00117567	21.5859
rs10809135	T	C	0.0834858	0.0182426	5.47e-06	genus.CandidatusSoleaferrea.id.11350	0.00114066	20.9424
rs4678258	T	C	0.0986136	0.0215646	5.53e-06	genus.CandidatusSoleaferrea.id.11350	0.00113893	20.9106
rs61825792	T	C	0.112199	0.0231856	1.37e-06	genus.CandidatusSoleaferrea.id.11350	0.00127523	23.4164
rs6489992	A	G	-0.0840437	0.0187031	7.89e-06	genus.CandidatusSoleaferrea.id.11350	0.00109979	20.1912
rs6494306	A	G	-0.0969304	0.0214221	5.8e-06	genus.CandidatusSoleaferrea.id.11350	0.0011151	20.4726
rs7400877	T	C	-0.0951085	0.0212799	9.29e-06	genus.CandidatusSoleaferrea.id.11350	0.001088	19.9745
rs9973954	A	G	0.0892075	0.0195401	5.95e-06	genus.CandidatusSoleaferrea.id.11350	0.00113515	20.8412
rs10091895	T	C	-0.0649918	0.0145501	6.62e-06	genus.Romboutsia.id.11347	0.00108671	19.9509
rs10279978	A	G	-0.0622202	0.0127675	1.17e-06	genus.Romboutsia.id.11347	0.00129327	23.7479
rs11221428	T	C	-0.0726779	0.0158263	6.49e-06	genus.Romboutsia.id.11347	0.00114854	21.0873
rs16843578	C	T	-0.0875276	0.0196779	5.08e-06	genus.Romboutsia.id.11347	0.00107762	19.7838
rs28603357	T	C	-0.214911	0.0474739	8.52e-06	genus.Romboutsia.id.11347	0.00111615	20.4919
rs34302036	A	G	0.0550261	0.0120835	5.88e-06	genus.Romboutsia.id.11347	0.00112944	20.7363
rs61841503	G	A	0.092888	0.0171454	4e-08	genus.Romboutsia.id.11347	0.00159783	29.3494
rs62504452	A	G	-0.0710048	0.0156654	4.66e-06	genus.Romboutsia.id.11347	0.00111894	20.5431
rs7109293	A	G	0.0919112	0.0205738	6.98e-06	genus.Romboutsia.id.11347	0.00108701	19.9564
rs75200530	T	G	-0.190644	0.0421065	5.07e-06	genus.Romboutsia.id.11347	0.00111652	20.4987
rs75987356	G	A	-0.129578	0.0280454	6.71e-06	genus.Romboutsia.id.11347	0.00116262	21.346
rs77702691	A	G	-0.094406	0.0208544	7.37e-06	genus.Romboutsia.id.11347	0.00111614	20.4917
rs9389266	T	G	0.0722815	0.0162353	9.38e-06	genus.Romboutsia.id.11347	0.0010796	19.8202
rs9567264	C	T	0.0580018	0.0127495	5.76e-06	genus.Romboutsia.id.11347	0.00112722	20.6955
rs10093275	C	T	0.0534595	0.011677	5.35e-06	family.Ruminococcaceae.id.2050	0.00114155	20.9588
rs10166469	T	C	-0.053336	0.0120209	8.52e-06	family.Ruminococcaceae.id.2050	0.00107226	19.6853
rs1158100	A	G	-0.0490539	0.0109865	8.61e-06	family.Ruminococcaceae.id.2050	0.00108582	19.9346
rs1612733	T	C	0.108708	0.0238006	4.22e-06	family.Ruminococcaceae.id.2050	0.00113621	20.8606
rs17376049	T	C	0.0848534	0.0172114	7.3e-07	family.Ruminococcaceae.id.2050	0.00132353	24.3043
rs2113833	T	C	0.169146	0.0355009	1.14e-06	family.Ruminococcaceae.id.2050	0.00123626	22.6998
rs3009418	C	A	0.0927607	0.0210123	8.69e-06	family.Ruminococcaceae.id.2050	0.0010615	19.4875
rs55793120	T	C	0.13822	0.0266152	1.44e-07	family.Ruminococcaceae.id.2050	0.0014684	26.9686
rs56199908	T	C	-0.199327	0.0410444	1.66e-06	family.Ruminococcaceae.id.2050	0.0012843	23.583
rs76724913	T	G	0.0901053	0.0203104	9.6e-06	family.Ruminococcaceae.id.2050	0.00107201	19.6806
rs10093861	G	A	-0.0568869	0.0121152	3.06e-06	genus.LachnospiraceaeFCS020group.id.11314	0.00120072	22.0465
rs1254846	G	A	0.105963	0.0232501	5.6e-06	genus.LachnospiraceaeFCS020group.id.11314	0.00113127	20.7698
rs1363769	T	C	-0.200628	0.0449372	1.58e-06	genus.LachnospiraceaeFCS020group.id.11314	0.00108568	19.9319
rs2322265	C	T	-0.0666305	0.0141577	5.21e-06	genus.LachnospiraceaeFCS020group.id.11314	0.00120626	22.1483
rs2862811	T	C	0.0564927	0.0121736	3.92e-06	genus.LachnospiraceaeFCS020group.id.11314	0.00117284	21.5339
rs35035870	T	C	-0.190615	0.0414403	2.62e-06	genus.LachnospiraceaeFCS020group.id.11314	0.00115231	21.1566
rs3999074	G	T	-0.0550587	0.0121847	6.55e-06	genus.LachnospiraceaeFCS020group.id.11314	0.00111209	20.4174
rs4452603	T	G	0.0604208	0.0135965	8.98e-06	genus.LachnospiraceaeFCS020group.id.11314	0.00107561	19.7469
rs62140927	C	T	0.0613709	0.0131055	2.38e-06	genus.LachnospiraceaeFCS020group.id.11314	0.00119427	21.9279
rs7249113	G	A	0.0679483	0.0133496	3.72e-07	genus.LachnospiraceaeFCS020group.id.11314	0.00141062	25.9059
rs72793667	A	G	-0.116881	0.0246589	1.63e-06	genus.LachnospiraceaeFCS020group.id.11314	0.00122351	22.4654
rs9308097	A	G	0.055381	0.0123659	7.47e-06	genus.LachnospiraceaeFCS020group.id.11314	0.00109243	20.056
rs9788306	C	T	-0.062804	0.0130744	1.39e-06	genus.LachnospiraceaeFCS020group.id.11314	0.00125656	23.0731
rs10093869	A	G	-0.0577795	0.0125389	3.67e-06	genus.Odoribacter.id.952	0.00115644	21.2326
rs10423795	C	T	0.0550695	0.0121164	6.58e-06	genus.Odoribacter.id.952	0.00112509	20.6562
rs28417404	A	G	-0.0726896	0.0161372	3.68e-06	genus.Odoribacter.id.952	0.00110512	20.2892
rs4793970	A	G	-0.0576329	0.0129154	6.03e-06	genus.Odoribacter.id.952	0.00108456	19.9114
rs6856150	G	A	0.0881922	0.0194146	6.06e-06	genus.Odoribacter.id.952	0.00112387	20.6338
rs74553962	T	G	0.121449	0.0264106	9.49e-06	genus.Odoribacter.id.952	0.00115168	21.145
rs77779484	G	A	-0.133489	0.0268526	6.56e-07	genus.Odoribacter.id.952	0.00134566	24.7114
rs10098492	T	C	0.132323	0.0293688	6.41e-06	genus.Enterorhabdus.id.820	0.00110565	20.299
rs114731706	T	G	0.182308	0.0382298	2.17e-06	genus.Enterorhabdus.id.820	0.00123843	22.7397
rs2051957	C	T	0.0843291	0.0189864	8.9e-06	genus.Enterorhabdus.id.820	0.00107449	19.7263
rs3017103	A	G	0.0980897	0.0208995	2.94e-06	genus.Enterorhabdus.id.820	0.00119965	22.0269
rs424715	T	C	0.0818743	0.0174855	4.41e-06	genus.Enterorhabdus.id.820	0.00119405	21.9238
rs73331712	T	C	0.26199	0.055123	4.85e-06	genus.Enterorhabdus.id.820	0.00123018	22.588
rs77655283	G	A	0.132988	0.0298306	5.88e-06	genus.Enterorhabdus.id.820	0.00108251	19.8736
rs1010560	C	A	0.0580232	0.0122722	1.96e-06	genus.Coprococcus1.id.11301	0.0012174	22.3531
rs12794898	G	T	0.0903299	0.0197212	4.92e-06	genus.Coprococcus1.id.11301	0.00114261	20.9784
rs1519491	T	C	0.0499197	0.0113558	8.95e-06	genus.Coprococcus1.id.11301	0.00105258	19.3235
rs1576241	A	G	-0.0510343	0.0109535	3.33e-06	genus.Coprococcus1.id.11301	0.00118225	21.707
rs1762123	C	T	-0.0891532	0.0198554	8.01e-06	genus.Coprococcus1.id.11301	0.0010981	20.1601
rs2907920	A	G	0.0561173	0.0126824	7.65e-06	genus.Coprococcus1.id.11301	0.00106642	19.578
rs4277593	G	A	-0.0585649	0.0109914	1.14e-07	genus.Coprococcus1.id.11301	0.00154561	28.3889
rs56405618	A	G	-0.08963	0.0186508	1.57e-06	genus.Coprococcus1.id.11301	0.00125767	23.0934
rs73031725	T	C	0.167591	0.0355224	1.98e-06	genus.Coprococcus1.id.11301	0.00121219	22.2574
rs73167075	T	C	0.0573137	0.0127573	8.57e-06	genus.Coprococcus1.id.11301	0.00109931	20.1825
rs74101919	T	C	-0.0718989	0.0144651	1.03e-06	genus.Coprococcus1.id.11301	0.00134529	24.7045
rs946513	C	T	0.205899	0.0460018	8.62e-06	genus.Coprococcus1.id.11301	0.00109115	20.0325
rs10108398	G	A	0.0769142	0.0153953	1.09e-06	phylum.Tenericutes.id.3919	0.00135909	24.9583
rs11890098	A	G	0.074438	0.0153389	9.57e-07	phylum.Tenericutes.id.3919	0.00128247	23.5494
rs12566890	T	G	-0.101147	0.0230978	3.65e-06	phylum.Tenericutes.id.3919	0.00104451	19.1752
rs17214486	C	A	0.06099	0.0135623	6.61e-06	phylum.Tenericutes.id.3919	0.00110147	20.2222
rs2464826	A	C	0.0944239	0.0211806	8.4e-06	phylum.Tenericutes.id.3919	0.00108247	19.873
rs28537087	G	A	0.0820873	0.0188312	8.07e-06	phylum.Tenericutes.id.3919	0.00103502	19.0009
rs3768491	A	G	-0.0681052	0.0149061	4.23e-06	phylum.Tenericutes.id.3919	0.00113694	20.8741
rs4885016	T	C	-0.0819606	0.0181628	7.27e-06	phylum.Tenericutes.id.3919	0.00110908	20.3621
rs6043847	T	C	-0.114937	0.0248606	4.55e-06	phylum.Tenericutes.id.3919	0.00116411	21.3734
rs72901605	T	C	-0.0841852	0.0178119	3.26e-06	phylum.Tenericutes.id.3919	0.00121653	22.3371
rs74603314	T	C	0.221639	0.0462918	1.56e-06	phylum.Tenericutes.id.3919	0.00124837	22.9225
rs78169027	A	G	-0.108283	0.0237289	5.88e-06	phylum.Tenericutes.id.3919	0.00113415	20.8229
rs10108398	G	A	0.0769142	0.0153953	1.09e-06	class.Mollicutes.id.3920	0.00135909	24.9583
rs11890098	A	G	0.074438	0.0153389	9.57e-07	class.Mollicutes.id.3920	0.00128247	23.5494
rs12566890	T	G	-0.101147	0.0230978	3.65e-06	class.Mollicutes.id.3920	0.00104451	19.1752
rs17214486	C	A	0.06099	0.0135623	6.61e-06	class.Mollicutes.id.3920	0.00110147	20.2222
rs2464826	A	C	0.0944239	0.0211806	8.4e-06	class.Mollicutes.id.3920	0.00108247	19.873
rs28537087	G	A	0.0820873	0.0188312	8.07e-06	class.Mollicutes.id.3920	0.00103502	19.0009
rs3768491	A	G	-0.0681052	0.0149061	4.23e-06	class.Mollicutes.id.3920	0.00113694	20.8741
rs4885016	T	C	-0.0819606	0.0181628	7.27e-06	class.Mollicutes.id.3920	0.00110908	20.3621
rs6043847	T	C	-0.114937	0.0248606	4.55e-06	class.Mollicutes.id.3920	0.00116411	21.3734
rs72901605	T	C	-0.0841852	0.0178119	3.26e-06	class.Mollicutes.id.3920	0.00121653	22.3371
rs74603314	T	C	0.221639	0.0462918	1.56e-06	class.Mollicutes.id.3920	0.00124837	22.9225
rs78169027	A	G	-0.108283	0.0237289	5.88e-06	class.Mollicutes.id.3920	0.00113415	20.8229
rs10762312	G	A	-0.052368	0.0118814	8.7e-06	family.Porphyromonadaceae.id.943	0.00105812	19.4254
rs10858364	G	T	0.055316	0.012085	4.31e-06	family.Porphyromonadaceae.id.943	0.00114107	20.95
rs12486680	A	C	0.0984639	0.0218573	4.29e-06	family.Porphyromonadaceae.id.943	0.0011053	20.2926
rs17065783	A	G	-0.059133	0.0122235	1.79e-06	family.Porphyromonadaceae.id.943	0.00127443	23.4015
rs1980561	A	G	-0.0485289	0.0109284	8.95e-06	family.Porphyromonadaceae.id.943	0.00107405	19.7181
rs35233670	T	C	-0.0473576	0.010602	7.91e-06	family.Porphyromonadaceae.id.943	0.00108676	19.9518
rs35961441	A	C	0.0915257	0.0207306	8.37e-06	family.Porphyromonadaceae.id.943	0.0010617	19.4913
rs6953849	A	G	0.0718149	0.0150724	2.44e-06	family.Porphyromonadaceae.id.943	0.00123631	22.7007
rs7330827	T	C	-0.103842	0.0237355	8.05e-06	family.Porphyromonadaceae.id.943	0.00104255	19.1392
rs864093	A	C	-0.0527939	0.0117499	9.6e-06	family.Porphyromonadaceae.id.943	0.00109956	20.187
rs10131724	A	C	-0.199832	0.0414577	2.39e-06	genus..Eubacteriumruminantiumgroup.id.11340	0.00126524	23.2326
rs10923018	G	A	0.0726438	0.0160924	6.8e-06	genus..Eubacteriumruminantiumgroup.id.11340	0.00110987	20.3766
rs11637981	G	T	-0.073258	0.0160888	5.44e-06	genus..Eubacteriumruminantiumgroup.id.11340	0.00112921	20.7319
rs13025464	T	C	-0.0737077	0.0163786	6.97e-06	genus..Eubacteriumruminantiumgroup.id.11340	0.00110305	20.2512
rs139749	C	T	-0.0845439	0.0171791	8.59e-07	genus..Eubacteriumruminantiumgroup.id.11340	0.00131884	24.2182
rs16891896	G	A	-0.174787	0.0390573	2.38e-06	genus..Eubacteriumruminantiumgroup.id.11340	0.00109079	20.0258
rs17519472	C	T	0.107804	0.0233984	4.7e-06	genus..Eubacteriumruminantiumgroup.id.11340	0.00115611	21.2264
rs209813	G	A	-0.103488	0.0236391	9.23e-06	genus..Eubacteriumruminantiumgroup.id.11340	0.00104392	19.1645
rs2116427	A	G	0.0911461	0.0182353	4.67e-07	genus..Eubacteriumruminantiumgroup.id.11340	0.00136038	24.9819
rs2229917	A	G	0.153538	0.0323922	2.16e-06	genus..Eubacteriumruminantiumgroup.id.11340	0.00122354	22.466
rs2418654	C	T	-0.0748879	0.0165852	6.17e-06	genus..Eubacteriumruminantiumgroup.id.11340	0.00111046	20.3873
rs2817174	C	T	-0.0734306	0.0163687	7.87e-06	genus..Eubacteriumruminantiumgroup.id.11340	0.0010961	20.1235
rs57340348	T	C	-0.0979429	0.0212166	4.93e-06	genus..Eubacteriumruminantiumgroup.id.11340	0.00116062	21.3094
rs606117	A	G	0.0833243	0.018056	4.82e-06	genus..Eubacteriumruminantiumgroup.id.11340	0.00115984	21.295
rs6676699	G	T	-0.0888124	0.0196447	6.38e-06	genus..Eubacteriumruminantiumgroup.id.11340	0.0011132	20.4377
rs7000472	A	G	-0.0762282	0.016523	4.07e-06	genus..Eubacteriumruminantiumgroup.id.11340	0.00115918	21.2828
rs72836424	C	T	-0.139825	0.030069	2.62e-06	genus..Eubacteriumruminantiumgroup.id.11340	0.00117766	21.6225
rs73139629	A	C	-0.115098	0.0247909	5.36e-06	genus..Eubacteriumruminantiumgroup.id.11340	0.00117392	21.5538
rs12057990	C	T	0.0589878	0.0132268	8.97e-06	family.Prevotellaceae.id.960	0.00108329	19.8879
rs12118202	T	C	-0.0751986	0.0147265	5.54e-07	family.Prevotellaceae.id.960	0.00141972	26.0733
rs13069367	A	C	-0.0539768	0.0119687	7.39e-06	family.Prevotellaceae.id.960	0.00110774	20.3373
rs148376875	T	G	0.084515	0.0179163	2.08e-06	family.Prevotellaceae.id.960	0.00121184	22.2508
rs2206482	T	G	-0.0569105	0.0117486	1.3e-06	family.Prevotellaceae.id.960	0.00127778	23.4631
rs2278540	G	A	0.0554249	0.0123265	8.44e-06	family.Prevotellaceae.id.960	0.00110117	20.2166
rs3758087	T	C	0.0564199	0.0124655	8.61e-06	family.Prevotellaceae.id.960	0.00111574	20.4843
rs3860225	A	G	0.083936	0.0167936	5.5e-07	family.Prevotellaceae.id.960	0.00136025	24.9796
rs4493272	T	C	-0.0604992	0.0118027	3.02e-07	family.Prevotellaceae.id.960	0.00143058	26.2731
rs4685827	T	C	-0.0679529	0.0145407	2.77e-06	family.Prevotellaceae.id.960	0.0011894	21.8384
rs7252711	A	G	-0.0740876	0.0161926	5.57e-06	family.Prevotellaceae.id.960	0.00114016	20.9332
rs7975087	C	A	-0.0601448	0.0135454	7.59e-06	family.Prevotellaceae.id.960	0.00107386	19.7146
rs912860	G	A	-0.229046	0.0483124	9.3e-07	family.Prevotellaceae.id.960	0.00122404	22.4753
rs9586501	G	A	0.0592681	0.0127329	2.59e-06	family.Prevotellaceae.id.960	0.00117998	21.6651
rs9958960	G	A	-0.0914807	0.0173611	1.06e-07	family.Prevotellaceae.id.960	0.00151163	27.7638
rs10138457	T	C	-0.113054	0.0261933	7.88e-06	genus.Dialister.id.2183	0.00101473	18.6281
rs10938938	G	A	-0.0773514	0.0170915	7.37e-06	genus.Dialister.id.2183	0.00111556	20.4811
rs11071887	T	C	0.0662403	0.0146315	5.91e-06	genus.Dialister.id.2183	0.00111631	20.4948
rs11166701	G	A	-0.0655301	0.013186	5.51e-07	genus.Dialister.id.2183	0.00134484	24.6963
rs2314294	T	C	0.0865932	0.0193719	8.08e-06	genus.Dialister.id.2183	0.00108831	19.9802
rs2435610	A	C	0.0647131	0.0143314	5.93e-06	genus.Dialister.id.2183	0.00111052	20.3884
rs4747450	C	A	0.0668509	0.0147685	5.84e-06	genus.Dialister.id.2183	0.00111598	20.4887
rs4753063	G	A	-0.0596297	0.0130052	4.86e-06	genus.Dialister.id.2183	0.00114497	21.0217
rs75416973	A	G	0.0727223	0.016451	9.46e-06	genus.Dialister.id.2183	0.00106436	19.5401
rs764177	C	A	-0.0601454	0.0135366	9.61e-06	genus.Dialister.id.2183	0.00107527	19.7407
rs76680460	G	A	-0.161296	0.0364332	8.19e-06	genus.Dialister.id.2183	0.00106755	19.5988
rs10140184	A	C	0.0576795	0.012599	4.96e-06	genus..Eubacteriumxylanophilumgroup.id.14375	0.0011415	20.9579
rs10917203	A	C	0.0612633	0.0130917	3.15e-06	genus..Eubacteriumxylanophilumgroup.id.14375	0.00119259	21.8971
rs112176119	C	T	-0.113455	0.0245762	3.33e-06	genus..Eubacteriumxylanophilumgroup.id.14375	0.00116069	21.3107
rs13239072	G	A	0.0687427	0.0142728	1.82e-06	genus..Eubacteriumxylanophilumgroup.id.14375	0.00126324	23.1958
rs17830032	G	A	-0.160597	0.0310515	2.39e-07	genus..Eubacteriumxylanophilumgroup.id.14375	0.0014564	26.7479
rs1999224	G	T	-0.0949051	0.0203503	3.75e-06	genus..Eubacteriumxylanophilumgroup.id.14375	0.00118447	21.7478
rs2012708	A	G	0.0573202	0.0126905	6.53e-06	genus..Eubacteriumxylanophilumgroup.id.14375	0.00111116	20.4002
rs2213117	T	G	0.0877797	0.0189012	4.21e-06	genus..Eubacteriumxylanophilumgroup.id.14375	0.00117462	21.5668
rs75586835	A	G	-0.114498	0.0263455	9.39e-06	genus..Eubacteriumxylanophilumgroup.id.14375	0.00102881	18.8867
rs10147907	T	G	0.172263	0.039601	8.27e-06	genus..Eubacteriumfissicatenagroup.id.14373	0.00103068	18.9211
rs11818408	G	A	0.10585	0.0237114	8.2e-06	genus..Eubacteriumfissicatenagroup.id.14373	0.00108542	19.9272
rs11876297	T	C	0.131469	0.0281712	2.67e-06	genus..Eubacteriumfissicatenagroup.id.14373	0.00118611	21.7778
rs151257695	A	G	0.20951	0.0454847	3.1e-06	genus..Eubacteriumfissicatenagroup.id.14373	0.00115552	21.2155
rs1768152	T	C	0.139489	0.0316186	8.7e-06	genus..Eubacteriumfissicatenagroup.id.14373	0.00106007	19.4612
rs2733072	G	A	0.109644	0.0228306	1.49e-06	genus..Eubacteriumfissicatenagroup.id.14373	0.00125601	23.0629
rs3771393	C	T	0.130842	0.0266671	7.38e-07	genus..Eubacteriumfissicatenagroup.id.14373	0.00131092	24.0725
rs6934739	A	G	0.111463	0.0252788	9.75e-06	genus..Eubacteriumfissicatenagroup.id.14373	0.00105899	19.4414
rs7104872	G	A	0.138612	0.0291906	2.73e-06	genus..Eubacteriumfissicatenagroup.id.14373	0.00122795	22.5472
rs10148250	G	A	0.0861928	0.0193381	8.67e-06	class.Melainabacteria.id.1589	0.00108205	19.8652
rs10738747	G	A	0.0814624	0.0184409	9.96e-06	class.Melainabacteria.id.1589	0.00106289	19.5131
rs11150282	T	C	0.0989488	0.0196972	6.03e-07	class.Melainabacteria.id.1589	0.0013741	25.2342
rs113884518	T	C	-0.205352	0.0454982	8.06e-06	class.Melainabacteria.id.1589	0.0011095	20.3697
rs28678345	T	C	0.214848	0.0470878	6.69e-06	class.Melainabacteria.id.1589	0.00113385	20.8173
rs367480	G	A	-0.083758	0.0185796	8.2e-06	class.Melainabacteria.id.1589	0.00110688	20.3215
rs4129395	G	A	0.0896187	0.0185106	1.48e-06	class.Melainabacteria.id.1589	0.00127645	23.4387
rs789069	A	C	-0.103539	0.0234287	6.85e-06	class.Melainabacteria.id.1589	0.00106378	19.5295
rs79790072	T	C	0.226722	0.0487841	3.29e-06	class.Melainabacteria.id.1589	0.00117631	21.5977
rs9864379	T	C	-0.159735	0.0292553	5.36e-08	class.Melainabacteria.id.1589	0.00162287	29.8102
rs10150232	A	G	0.0567088	0.0124877	6.68e-06	genus.Anaerotruncus.id.2054	0.00112318	20.6211
rs11018566	A	G	-0.156465	0.0366032	6.14e-06	genus.Anaerotruncus.id.2054	0.000995325	18.2714
rs115414803	A	C	-0.144356	0.0317524	6.83e-06	genus.Anaerotruncus.id.2054	0.00112571	20.6677
rs1272208	G	T	-0.0611743	0.0129831	4.28e-06	genus.Anaerotruncus.id.2054	0.00120909	22.2003
rs1431492	C	T	-0.0654996	0.0146188	7.36e-06	genus.Anaerotruncus.id.2054	0.0010934	20.0738
rs17734739	T	C	0.0660052	0.014908	7.43e-06	genus.Anaerotruncus.id.2054	0.00106771	19.6016
rs34449434	A	C	-0.0497004	0.0113402	9.85e-06	genus.Anaerotruncus.id.2054	0.00104622	19.2067
rs4669806	G	T	0.0576389	0.0122994	2.42e-06	genus.Anaerotruncus.id.2054	0.00119604	21.9604
rs6494922	A	G	0.0903106	0.0202257	6.62e-06	genus.Anaerotruncus.id.2054	0.00108593	19.9365
rs6563550	T	C	0.0877135	0.0176745	2.35e-07	genus.Anaerotruncus.id.2054	0.00134109	24.6273
rs7155595	C	A	0.0539336	0.0118903	7.55e-06	genus.Anaerotruncus.id.2054	0.00112059	20.5736
rs8005030	C	T	0.0554447	0.0117854	2.28e-06	genus.Anaerotruncus.id.2054	0.00120533	22.1312
rs9347879	T	C	0.050618	0.011049	4.22e-06	genus.Anaerotruncus.id.2054	0.00114306	20.9865
rs10164067	T	G	-0.10326	0.0212405	1.13e-06	genus.ErysipelotrichaceaeUCG003.id.11384	0.001287	23.6326
rs11666127	A	G	-0.0719187	0.0161371	7.9e-06	genus.ErysipelotrichaceaeUCG003.id.11384	0.00108185	19.8615
rs11994308	C	T	0.115417	0.0242503	1.33e-06	genus.ErysipelotrichaceaeUCG003.id.11384	0.0012336	22.651
rs12251396	A	G	-0.0705399	0.0158766	9.52e-06	genus.ErysipelotrichaceaeUCG003.id.11384	0.0010752	19.7393
rs17798136	G	A	0.158818	0.0347674	3.24e-06	genus.ErysipelotrichaceaeUCG003.id.11384	0.00113647	20.8655
rs214586	T	C	-0.106455	0.024038	8.5e-06	genus.ErysipelotrichaceaeUCG003.id.11384	0.00106824	19.6113
rs2302840	T	C	-0.0871966	0.017687	1.29e-06	genus.ErysipelotrichaceaeUCG003.id.11384	0.00132347	24.3033
rs28568391	A	G	-0.0583911	0.0118741	6.42e-07	genus.ErysipelotrichaceaeUCG003.id.11384	0.00131681	24.1808
rs4758231	G	T	-0.0551754	0.0122047	6.55e-06	genus.ErysipelotrichaceaeUCG003.id.11384	0.00111316	20.4369
rs59068084	T	G	0.0564772	0.0120224	3.12e-06	genus.ErysipelotrichaceaeUCG003.id.11384	0.00120183	22.0669
rs62403464	T	C	-0.0731743	0.0156516	3.44e-06	genus.ErysipelotrichaceaeUCG003.id.11384	0.00119038	21.8564
rs6875357	C	T	0.165673	0.0353831	6.7e-06	genus.ErysipelotrichaceaeUCG003.id.11384	0.00119398	21.9225
rs73074432	C	T	0.072154	0.0164378	9.99e-06	genus.ErysipelotrichaceaeUCG003.id.11384	0.00104949	19.2668
rs74988980	G	A	-0.133141	0.0348574	8.64e-06	genus.ErysipelotrichaceaeUCG003.id.11384	0.00079486	14.5885
rs75949021	T	C	-0.169667	0.0374238	3.58e-06	genus.ErysipelotrichaceaeUCG003.id.11384	0.00111947	20.553
rs76502207	T	C	0.144844	0.0289929	6.41e-07	genus.ErysipelotrichaceaeUCG003.id.11384	0.00135902	24.957
rs8053479	A	G	-0.0838212	0.0186509	5.83e-06	genus.ErysipelotrichaceaeUCG003.id.11384	0.00110009	20.1969
rs10167839	A	G	0.0519509	0.0116306	8.09e-06	genus.Ruminococcus1.id.11373	0.00108669	19.9505
rs11783695	G	T	-0.0734114	0.0161398	4.73e-06	genus.Ruminococcus1.id.11373	0.00112679	20.6874
rs17781867	C	T	0.0999271	0.0211728	1.96e-06	genus.Ruminococcus1.id.11373	0.00121306	22.2734
rs3819978	C	T	-0.11504	0.0260137	8.74e-06	genus.Ruminococcus1.id.11373	0.0010652	19.5555
rs6105066	T	C	-0.0607052	0.013425	5.06e-06	genus.Ruminococcus1.id.11373	0.00111363	20.4456
rs6493760	C	T	0.0535262	0.0115885	3.38e-06	genus.Ruminococcus1.id.11373	0.00116192	21.3333
rs7117576	A	G	0.0829505	0.0170891	6.48e-07	genus.Ruminococcus1.id.11373	0.00128304	23.5599
rs7583465	C	T	0.0527654	0.0112619	2.56e-06	genus.Ruminococcus1.id.11373	0.00119552	21.9509
rs78572139	G	A	0.125038	0.0279411	5.23e-06	genus.Ruminococcus1.id.11373	0.00109074	20.0249
rs78613526	G	A	0.167497	0.0367639	5.11e-06	genus.Ruminococcus1.id.11373	0.00113052	20.7561
rs10178772	G	T	0.0714394	0.0162124	7.72e-06	genus.RuminococcaceaeNK4A214group.id.11358	0.00105761	19.416
rs11241747	C	T	0.0533858	0.0120035	6.59e-06	genus.RuminococcaceaeNK4A214group.id.11358	0.00107739	19.7795
rs11586410	G	A	-0.0863422	0.0169937	3.66e-07	genus.RuminococcaceaeNK4A214group.id.11358	0.0014056	25.8135
rs11704699	G	T	-0.0899695	0.0184752	8.71e-07	genus.RuminococcaceaeNK4A214group.id.11358	0.00129137	23.713
rs12642039	T	C	-0.0553003	0.0119397	3.43e-06	genus.RuminococcaceaeNK4A214group.id.11358	0.00116831	21.4507
rs12731	A	G	-0.0527684	0.0115053	4.87e-06	genus.RuminococcaceaeNK4A214group.id.11358	0.00114565	21.0342
rs13087692	T	G	0.0574623	0.012594	8.69e-06	genus.RuminococcaceaeNK4A214group.id.11358	0.00113383	20.817
rs136761	G	A	-0.0587521	0.0119155	8.15e-07	genus.RuminococcaceaeNK4A214group.id.11358	0.00132388	24.3109
rs147475196	A	G	-0.133769	0.0295196	4.72e-06	genus.RuminococcaceaeNK4A214group.id.11358	0.00111841	20.5335
rs35559912	T	C	-0.0925071	0.0203674	4.89e-06	genus.RuminococcaceaeNK4A214group.id.11358	0.00112355	20.6279
rs4814689	C	T	-0.1083	0.0230708	4.55e-06	genus.RuminococcaceaeNK4A214group.id.11358	0.00120009	22.0348
rs5994253	A	G	-0.0811302	0.0157621	2.35e-07	genus.RuminococcaceaeNK4A214group.id.11358	0.00144249	26.492
rs62027366	T	C	0.0615389	0.0137612	6.58e-06	genus.RuminococcaceaeNK4A214group.id.11358	0.00108922	19.997
rs6681678	C	T	-0.100174	0.024	9.05e-06	genus.RuminococcaceaeNK4A214group.id.11358	0.000949022	17.4207
rs7573569	T	C	0.107739	0.0233638	3.23e-06	genus.RuminococcaceaeNK4A214group.id.11358	0.00115812	21.2633
rs10202904	T	G	-0.115986	0.0230271	6.19e-07	phylum.Euryarchaeota.id.55	0.00138144	25.3692
rs11022995	G	A	-0.10373	0.0228889	7.73e-06	phylum.Euryarchaeota.id.55	0.00111859	20.5368
rs34928225	T	C	0.19977	0.0425421	4.33e-06	phylum.Euryarchaeota.id.55	0.00120088	22.0494
rs45498998	G	A	-0.131882	0.029229	5.32e-06	phylum.Euryarchaeota.id.55	0.00110883	20.3574
rs56131665	G	A	0.176759	0.0385787	5.3e-06	phylum.Euryarchaeota.id.55	0.00114333	20.9916
rs6064552	T	C	-0.123612	0.0275749	9.34e-06	phylum.Euryarchaeota.id.55	0.0010945	20.0941
rs6508769	T	C	0.150529	0.0337091	8.12e-06	phylum.Euryarchaeota.id.55	0.00108611	19.9398
rs7015093	G	A	-0.118111	0.0264389	7.2e-06	phylum.Euryarchaeota.id.55	0.00108698	19.9558
rs76029318	T	C	0.214866	0.0438442	1.05e-06	phylum.Euryarchaeota.id.55	0.00130781	24.0154
rs7635189	G	A	0.119983	0.0259356	4.64e-06	phylum.Euryarchaeota.id.55	0.00116558	21.4006
rs77658038	A	C	-0.160157	0.0340856	4.75e-06	phylum.Euryarchaeota.id.55	0.00120234	22.0762
rs894996	C	A	0.203577	0.0440033	5.12e-06	phylum.Euryarchaeota.id.55	0.00116568	21.4024
rs10202904	T	G	-0.121754	0.0235357	3.01e-07	class.Methanobacteria.id.119	0.00145706	26.76
rs10424197	G	A	-0.111274	0.0247517	9.28e-06	class.Methanobacteria.id.119	0.00110078	20.2095
rs4257531	G	A	0.164498	0.0364959	7.44e-06	class.Methanobacteria.id.119	0.00110651	20.3147
rs56131665	G	A	0.178661	0.039298	6.18e-06	class.Methanobacteria.id.119	0.00112572	20.6679
rs62241835	G	T	-0.203385	0.0417931	1.63e-06	class.Methanobacteria.id.119	0.00128965	23.6814
rs6508769	T	C	0.153519	0.0344519	8.23e-06	class.Methanobacteria.id.119	0.00108151	19.8553
rs73068003	G	T	-0.15814	0.0351803	8.45e-06	class.Methanobacteria.id.119	0.00110055	20.2052
rs73457410	A	G	0.21534	0.0436695	1.41e-06	class.Methanobacteria.id.119	0.00132409	24.3146
rs75208022	C	T	-0.227245	0.048763	5.92e-06	class.Methanobacteria.id.119	0.00118275	21.7162
rs894996	C	A	0.216999	0.0449076	1.88e-06	class.Methanobacteria.id.119	0.00127152	23.3482
rs10202904	T	G	-0.121754	0.0235357	3.01e-07	order.Methanobacteriales.id.120	0.00145706	26.76
rs10424197	G	A	-0.111274	0.0247517	9.28e-06	order.Methanobacteriales.id.120	0.00110078	20.2095
rs4257531	G	A	0.164498	0.0364959	7.44e-06	order.Methanobacteriales.id.120	0.00110651	20.3147
rs56131665	G	A	0.178661	0.039298	6.18e-06	order.Methanobacteriales.id.120	0.00112572	20.6679
rs62241835	G	T	-0.203385	0.0417931	1.63e-06	order.Methanobacteriales.id.120	0.00128965	23.6814
rs6508769	T	C	0.153519	0.0344519	8.23e-06	order.Methanobacteriales.id.120	0.00108151	19.8553
rs73068003	G	T	-0.15814	0.0351803	8.45e-06	order.Methanobacteriales.id.120	0.00110055	20.2052
rs73457410	A	G	0.21534	0.0436695	1.41e-06	order.Methanobacteriales.id.120	0.00132409	24.3146
rs75208022	C	T	-0.227245	0.048763	5.92e-06	order.Methanobacteriales.id.120	0.00118275	21.7162
rs894996	C	A	0.216999	0.0449076	1.88e-06	order.Methanobacteriales.id.120	0.00127152	23.3482
rs10202904	T	G	-0.112811	0.0239106	3.09e-06	genus.Methanobrevibacter.id.123	0.00121226	22.2586
rs1334944	T	C	0.115197	0.0255492	7.61e-06	genus.Methanobrevibacter.id.123	0.00110724	20.3282
rs4802933	A	G	-0.135628	0.0308139	9.74e-06	genus.Methanobrevibacter.id.123	0.00105524	19.3725
rs6776814	T	C	-0.188956	0.0419905	8.05e-06	genus.Methanobrevibacter.id.123	0.00110291	20.2487
rs76029318	T	C	0.222849	0.0454319	1.08e-06	genus.Methanobrevibacter.id.123	0.00131018	24.0588
rs894996	C	A	0.214213	0.0456045	3.82e-06	genus.Methanobrevibacter.id.123	0.00120158	22.0623
rs10202904	T	G	-0.121754	0.0235357	3.01e-07	family.Methanobacteriaceae.id.121	0.00145706	26.76
rs10424197	G	A	-0.111274	0.0247517	9.28e-06	family.Methanobacteriaceae.id.121	0.00110078	20.2095
rs4257531	G	A	0.164498	0.0364959	7.44e-06	family.Methanobacteriaceae.id.121	0.00110651	20.3147
rs56131665	G	A	0.178661	0.039298	6.18e-06	family.Methanobacteriaceae.id.121	0.00112572	20.6679
rs62241835	G	T	-0.203385	0.0417931	1.63e-06	family.Methanobacteriaceae.id.121	0.00128965	23.6814
rs6508769	T	C	0.153519	0.0344519	8.23e-06	family.Methanobacteriaceae.id.121	0.00108151	19.8553
rs73068003	G	T	-0.15814	0.0351803	8.45e-06	family.Methanobacteriaceae.id.121	0.00110055	20.2052
rs73457410	A	G	0.21534	0.0436695	1.41e-06	family.Methanobacteriaceae.id.121	0.00132409	24.3146
rs75208022	C	T	-0.227245	0.048763	5.92e-06	family.Methanobacteriaceae.id.121	0.00118275	21.7162
rs894996	C	A	0.216999	0.0449076	1.88e-06	family.Methanobacteriaceae.id.121	0.00127152	23.3482
rs10774377	A	G	0.0523003	0.0113859	3.81e-06	order.Clostridiales.id.1863	0.00114914	21.0983
rs112334273	G	A	0.0639383	0.0127404	4.07e-07	order.Clostridiales.id.1863	0.00137138	25.1843
rs13105690	T	C	-0.0527441	0.011818	9.37e-06	order.Clostridiales.id.1863	0.00108489	19.9175
rs13179700	T	C	0.0510953	0.0109569	3.52e-06	order.Clostridiales.id.1863	0.00118433	21.7452
rs1842454	G	A	-0.0543676	0.012734	9.92e-06	order.Clostridiales.id.1863	0.000992932	18.2275
rs2273429	A	G	-0.0726191	0.0153105	4.17e-06	order.Clostridiales.id.1863	0.00122515	22.4956
rs6442336	C	T	-0.0547729	0.0124169	9.63e-06	order.Clostridiales.id.1863	0.00105984	19.4571
rs6814436	T	C	0.0741858	0.0150814	9.06e-07	order.Clostridiales.id.1863	0.00131761	24.1955
rs6815608	T	C	0.104089	0.0210883	3.72e-07	order.Clostridiales.id.1863	0.00132663	24.3614
rs72738886	T	C	0.0865333	0.0190392	8.42e-06	order.Clostridiales.id.1863	0.00112507	20.6559
rs72915163	T	C	-0.0580246	0.0120558	1.39e-06	order.Clostridiales.id.1863	0.0012615	23.1639
rs76767978	G	A	0.0699806	0.0156318	8.18e-06	order.Clostridiales.id.1863	0.00109159	20.0406
rs10774377	A	G	0.052659	0.0113858	3.24e-06	class.Clostridia.id.1859	0.00116496	21.3891
rs112334273	G	A	0.0641008	0.0127404	3.81e-07	class.Clostridia.id.1859	0.00137837	25.3128
rs13105690	T	C	-0.0529097	0.011818	8.78e-06	class.Clostridia.id.1859	0.00109172	20.0429
rs13179700	T	C	0.0511937	0.0109569	3.37e-06	class.Clostridia.id.1859	0.0011889	21.8291
rs1842454	G	A	-0.0547202	0.0127338	8.72e-06	class.Clostridia.id.1859	0.00100587	18.4652
rs2273429	A	G	-0.0724037	0.0153105	4.52e-06	class.Clostridia.id.1859	0.00121791	22.3625
rs6797343	G	T	0.0592279	0.0134556	9.36e-06	class.Clostridia.id.1859	0.00105533	19.3741
rs6814436	T	C	0.0739995	0.0150815	9.65e-07	class.Clostridia.id.1859	0.00131099	24.0738
rs6815608	T	C	0.103803	0.0210883	4.02e-07	class.Clostridia.id.1859	0.00131937	24.2278
rs72738886	T	C	0.086617	0.0190393	8.24e-06	class.Clostridia.id.1859	0.00112724	20.6958
rs72915163	T	C	-0.0581025	0.0120557	1.34e-06	class.Clostridia.id.1859	0.00126489	23.2262
rs76767978	G	A	0.0698882	0.0156319	8.4e-06	class.Clostridia.id.1859	0.00108871	19.9877
rs10217435	C	T	-0.0883756	0.0197506	6.51e-06	family.Rikenellaceae.id.967	0.00109051	20.0207
rs10832801	A	C	-0.0534763	0.0122666	7.5e-06	family.Rikenellaceae.id.967	0.0010352	19.0042
rs1939881	G	A	-0.105589	0.0206213	5.64e-07	family.Rikenellaceae.id.967	0.00142755	26.2172
rs2447496	G	A	-0.0549203	0.0121904	6.09e-06	family.Rikenellaceae.id.967	0.00110547	20.2957
rs2833282	G	A	0.0711137	0.0156966	4.31e-06	family.Rikenellaceae.id.967	0.00111792	20.5244
rs35909684	A	C	-0.0850181	0.0191539	7.1e-06	family.Rikenellaceae.id.967	0.00107311	19.7009
rs36021379	A	G	-0.0656005	0.0144903	7.2e-06	family.Rikenellaceae.id.967	0.00111629	20.4945
rs4264350	T	C	-0.0526393	0.0108555	1.35e-06	family.Rikenellaceae.id.967	0.00128046	23.5124
rs59663348	G	A	0.0570915	0.0125048	6.12e-06	family.Rikenellaceae.id.967	0.00113527	20.8434
rs62532512	C	A	-0.0504257	0.0107399	2.76e-06	family.Rikenellaceae.id.967	0.00120055	22.0433
rs6744030	C	T	0.0696747	0.0157103	9.32e-06	family.Rikenellaceae.id.967	0.00107131	19.6679
rs67705352	T	G	-0.0549688	0.0110534	6.58e-07	family.Rikenellaceae.id.967	0.00134666	24.7297
rs6837275	A	G	0.0570355	0.011887	1.45e-06	family.Rikenellaceae.id.967	0.00125372	23.0209
rs7242694	C	T	-0.0618674	0.0134882	5.81e-06	family.Rikenellaceae.id.967	0.00114582	21.0373
rs74474130	T	G	0.137747	0.0295688	3.61e-06	family.Rikenellaceae.id.967	0.00118191	21.7008
rs77885767	C	T	-0.156209	0.0336482	2.85e-06	family.Rikenellaceae.id.967	0.00117377	21.551
rs7832304	T	G	-0.0724262	0.016063	8.71e-06	family.Rikenellaceae.id.967	0.00110728	20.3289
rs8130320	A	G	-0.048924	0.0106843	4.73e-06	family.Rikenellaceae.id.967	0.00114196	20.9664
rs9389714	C	T	-0.0636841	0.0143416	8.79e-06	family.Rikenellaceae.id.967	0.001074	19.7172
rs9578457	G	A	-0.141478	0.0315848	3.99e-06	family.Rikenellaceae.id.967	0.00109282	20.0632
rs9603208	G	T	0.0821173	0.0159596	1.92e-07	family.Rikenellaceae.id.967	0.00144146	26.473
rs10233278	T	C	-0.116319	0.0248527	3.51e-06	order.Bacillales.id.1674	0.00119298	21.9042
rs10410917	T	C	0.11471	0.0250025	5.57e-06	order.Bacillales.id.1674	0.00114641	21.0482
rs11034576	A	G	0.205765	0.0453311	8.86e-06	order.Bacillales.id.1674	0.00112218	20.6027
rs11207728	G	A	-0.14455	0.0316912	5.73e-06	order.Bacillales.id.1674	0.0011331	20.8035
rs11844714	A	G	-0.143245	0.0320272	5.06e-06	order.Bacillales.id.1674	0.00108956	20.0032
rs1287018	G	A	0.141125	0.0319309	9.87e-06	order.Bacillales.id.1674	0.00106396	19.5327
rs4617108	A	G	0.248861	0.0525929	1.98e-06	order.Bacillales.id.1674	0.00121936	22.389
rs62640857	A	G	0.148238	0.0326455	4.49e-06	order.Bacillales.id.1674	0.00112301	20.618
rs74420793	A	G	-0.164413	0.0353763	3.07e-06	order.Bacillales.id.1674	0.00117635	21.5985
rs10248854	C	A	-0.0527827	0.0113463	4.21e-06	genus..Eubacteriumrectalegroup.id.14374	0.00117858	21.6395
rs10797540	A	G	0.0503179	0.0108389	3.53e-06	genus..Eubacteriumrectalegroup.id.14374	0.00117371	21.55
rs143694765	T	C	0.0870025	0.019779	9.75e-06	genus..Eubacteriumrectalegroup.id.14374	0.0010539	19.3479
rs2884897	A	G	-0.129364	0.0289021	6.44e-06	genus..Eubacteriumrectalegroup.id.14374	0.00109117	20.0329
rs314726	T	C	0.0528824	0.0109486	1.38e-06	genus..Eubacteriumrectalegroup.id.14374	0.00127043	23.3281
rs35398954	A	G	-0.0901402	0.0174602	5.4e-07	genus..Eubacteriumrectalegroup.id.14374	0.00145114	26.6511
rs58498416	C	T	-0.0517316	0.0118196	9.68e-06	genus..Eubacteriumrectalegroup.id.14374	0.0010434	19.1549
rs59427698	A	G	-0.0576035	0.0130853	5.37e-06	genus..Eubacteriumrectalegroup.id.14374	0.00105553	19.3778
rs62547233	A	G	0.0536319	0.0120201	9.9e-06	genus..Eubacteriumrectalegroup.id.14374	0.00108433	19.9072
rs10263623	C	T	0.193496	0.0439023	8.91e-06	genus..Eubacteriumnodatumgroup.id.11297	0.00105806	19.4243
rs10458299	T	C	-0.187753	0.041969	8.37e-06	genus..Eubacteriumnodatumgroup.id.11297	0.00109004	20.0121
rs11006576	A	G	-0.110167	0.024593	7.99e-06	genus..Eubacteriumnodatumgroup.id.11297	0.00109297	20.0659
rs113893692	C	T	-0.185107	0.0403573	5.76e-06	genus..Eubacteriumnodatumgroup.id.11297	0.00114579	21.0367
rs34297067	A	G	-0.186907	0.0341475	6.6e-08	genus..Eubacteriumnodatumgroup.id.11297	0.00163089	29.9576
rs61841040	G	T	0.160621	0.0341609	3.56e-06	genus..Eubacteriumnodatumgroup.id.11297	0.00120399	22.1066
rs6818880	A	G	-0.110081	0.0245964	7.83e-06	genus..Eubacteriumnodatumgroup.id.11297	0.00109095	20.0287
rs77910827	C	T	0.201788	0.0413568	9.05e-07	genus..Eubacteriumnodatumgroup.id.11297	0.00129639	23.8053
rs7827125	C	T	0.1223	0.0271331	7.17e-06	genus..Eubacteriumnodatumgroup.id.11297	0.00110655	20.3155
rs7880204	T	C	-0.125454	0.0275303	6.84e-06	genus..Eubacteriumnodatumgroup.id.11297	0.00113098	20.7645
rs9425984	T	C	-0.130234	0.0292347	7.21e-06	genus..Eubacteriumnodatumgroup.id.11297	0.00108089	19.8439
rs10274562	C	T	0.110917	0.0244556	6.5e-06	genus.RuminococcaceaeUCG011.id.11368	0.00112036	20.5693
rs12636310	G	A	0.132725	0.0282037	2.81e-06	genus.RuminococcaceaeUCG011.id.11368	0.00120607	22.1449
rs12724320	C	T	-0.120881	0.0249229	1.52e-06	genus.RuminococcaceaeUCG011.id.11368	0.00128103	23.523
rs1416041	A	C	-0.182339	0.0339898	7.04e-08	genus.RuminococcaceaeUCG011.id.11368	0.00156669	28.7766
rs2729556	C	T	-0.109097	0.0233699	3.19e-06	genus.RuminococcaceaeUCG011.id.11368	0.00118685	21.7916
rs4490371	T	C	-0.111816	0.0248963	7.75e-06	genus.RuminococcaceaeUCG011.id.11368	0.00109866	20.1706
rs79113084	C	T	-0.152166	0.0317519	2.06e-06	genus.RuminococcaceaeUCG011.id.11368	0.00125069	22.9651
rs9729514	A	G	0.184934	0.0394616	2.37e-06	genus.RuminococcaceaeUCG011.id.11368	0.00119608	21.9613
rs1031599	G	T	-0.078627	0.0175644	6.31e-06	genus.Lachnoclostridium.id.11308	0.00109144	20.0379
rs12566975	T	C	-0.0468097	0.0105787	9.57e-06	genus.Lachnoclostridium.id.11308	0.00106646	19.5788
rs1528479	G	A	-0.0497798	0.0111919	9.64e-06	genus.Lachnoclostridium.id.11308	0.00107753	19.7822
rs1997204	T	C	-0.108075	0.0242022	5.97e-06	genus.Lachnoclostridium.id.11308	0.0010861	19.9396
rs2385421	A	G	0.0746186	0.0180734	7.14e-06	genus.Lachnoclostridium.id.11308	0.000928562	17.0447
rs3821998	C	A	-0.0864066	0.0192519	6.72e-06	genus.Lachnoclostridium.id.11308	0.00109716	20.1428
rs4738679	G	A	-0.0520267	0.011404	4.42e-06	genus.Lachnoclostridium.id.11308	0.00113355	20.8118
rs6112314	A	C	-0.0561715	0.0108174	2.43e-07	genus.Lachnoclostridium.id.11308	0.00146807	26.9625
rs615997	T	C	0.0511752	0.0106491	2.03e-06	genus.Lachnoclostridium.id.11308	0.00125763	23.0927
rs62285313	A	G	0.0864203	0.0181565	1.58e-06	genus.Lachnoclostridium.id.11308	0.00123376	22.6538
rs72829893	G	T	0.117472	0.0268103	5.58e-06	genus.Lachnoclostridium.id.11308	0.00104572	19.1975
rs78068103	A	G	0.0886199	0.0194248	3.67e-06	genus.Lachnoclostridium.id.11308	0.0011336	20.8126
rs789029	C	T	-0.0641289	0.0137974	3.75e-06	genus.Lachnoclostridium.id.11308	0.00117653	21.6017
rs1035406	G	A	-0.11354	0.0250863	5.84e-06	family.Rhodospirillaceae.id.2717	0.00111569	20.4834
rs11591293	G	T	0.0743184	0.0158724	2.67e-06	family.Rhodospirillaceae.id.2717	0.00119396	21.9222
rs1549633	A	C	0.0999312	0.0218634	4.7e-06	family.Rhodospirillaceae.id.2717	0.00113782	20.8903
rs1923415	A	G	-0.0999238	0.0227326	9.64e-06	family.Rhodospirillaceae.id.2717	0.00105241	19.3204
rs3754624	C	T	0.0971389	0.0200064	1.71e-06	family.Rhodospirillaceae.id.2717	0.00128378	23.5735
rs4278423	T	C	0.107529	0.0235725	3.12e-06	family.Rhodospirillaceae.id.2717	0.00113331	20.8074
rs55876211	C	T	-0.0911851	0.0196395	2.87e-06	family.Rhodospirillaceae.id.2717	0.00117402	21.5557
rs61933850	G	A	0.164808	0.0360647	7.23e-06	family.Rhodospirillaceae.id.2717	0.00113737	20.8819
rs6679026	T	C	0.111984	0.0251088	9.95e-06	family.Rhodospirillaceae.id.2717	0.0010834	19.89
rs7001029	C	T	0.117366	0.0261324	5.35e-06	family.Rhodospirillaceae.id.2717	0.00109862	20.1697
rs72714493	A	G	0.0816858	0.0180791	7.35e-06	family.Rhodospirillaceae.id.2717	0.00111188	20.4134
rs74354280	C	T	-0.0911896	0.0204907	6.67e-06	family.Rhodospirillaceae.id.2717	0.00107872	19.804
rs76784716	A	G	0.136049	0.0285767	1.49e-06	family.Rhodospirillaceae.id.2717	0.00123433	22.6644
rs9813022	A	G	-0.0842444	0.0163583	2.53e-07	family.Rhodospirillaceae.id.2717	0.00144403	26.5204
rs1035406	G	A	-0.114725	0.0247994	4.07e-06	order.Rhodospirillales.id.2667	0.00116554	21.3998
rs11591293	G	T	0.0722755	0.0158186	4.69e-06	order.Rhodospirillales.id.2667	0.00113698	20.8748
rs11630875	T	C	0.0945198	0.0202139	3.7e-06	order.Rhodospirillales.id.2667	0.00119078	21.8637
rs1549633	A	C	0.0996735	0.0216667	3.88e-06	order.Rhodospirillales.id.2667	0.00115259	21.1617
rs3730086	A	G	0.0800354	0.0178737	7.98e-06	order.Rhodospirillales.id.2667	0.00109209	20.0498
rs3754624	C	T	0.094128	0.0198389	2.68e-06	order.Rhodospirillales.id.2667	0.00122594	22.5101
rs4278423	T	C	0.105215	0.0233778	3.98e-06	order.Rhodospirillales.id.2667	0.00110324	20.2547
rs55876211	C	T	-0.0865002	0.0195197	7.87e-06	order.Rhodospirillales.id.2667	0.00106961	19.6366
rs61933850	G	A	0.164663	0.0360285	7e-06	order.Rhodospirillales.id.2667	0.00113763	20.8869
rs7001029	C	T	0.120726	0.0260989	2.83e-06	order.Rhodospirillales.id.2667	0.00116533	21.3959
rs76784716	A	G	0.136039	0.0284399	1.31e-06	order.Rhodospirillales.id.2667	0.00124604	22.8796
rs77304857	C	A	-0.0997433	0.0222166	6.02e-06	order.Rhodospirillales.id.2667	0.00109784	20.1553
rs9813022	A	G	-0.0830795	0.0162642	3.07e-07	order.Rhodospirillales.id.2667	0.00142072	26.0916
rs1035588	A	G	-0.108148	0.0236848	4.86e-06	genus.Olsenella.id.822	0.00113555	20.8486
rs17148768	G	A	0.140434	0.0295602	2.2e-06	genus.Olsenella.id.822	0.00122913	22.5688
rs2759329	G	A	-0.111131	0.0237218	3.43e-06	genus.Olsenella.id.822	0.00119525	21.9459
rs35225860	A	G	-0.223604	0.0482391	3.87e-06	genus.Olsenella.id.822	0.00117018	21.485
rs6046522	C	T	0.122938	0.0269928	4.48e-06	genus.Olsenella.id.822	0.00112977	20.7422
rs61090148	A	G	-0.104783	0.0231343	6.44e-06	genus.Olsenella.id.822	0.00111733	20.5137
rs62112538	C	T	-0.19943	0.0407033	1.19e-06	genus.Olsenella.id.822	0.00130724	24.0049
rs72691585	C	A	-0.249079	0.0520814	2.95e-06	genus.Olsenella.id.822	0.00124557	22.871
rs7540303	C	T	0.108044	0.023638	5.32e-06	genus.Olsenella.id.822	0.00113785	20.8909
rs8066522	G	A	-0.106529	0.0240379	9.7e-06	genus.Olsenella.id.822	0.00106974	19.6389
rs9460691	C	A	0.119966	0.0268645	7.28e-06	genus.Olsenella.id.822	0.00108614	19.9404
rs1035691	A	G	-0.055176	0.0121602	9.65e-06	class.Deltaproteobacteria.id.3087	0.00112133	20.5872
rs112381107	C	T	0.206594	0.0456908	4.63e-06	class.Deltaproteobacteria.id.3087	0.00111351	20.4435
rs11599763	T	C	-0.0544219	0.0117397	3.94e-06	class.Deltaproteobacteria.id.3087	0.00117038	21.4888
rs17084793	G	A	-0.0710762	0.015953	5.69e-06	class.Deltaproteobacteria.id.3087	0.00108117	19.849
rs17791387	A	G	-0.0735881	0.0154246	1.6e-06	class.Deltaproteobacteria.id.3087	0.0012395	22.7595
rs2692012	A	G	0.110335	0.0253336	3.14e-06	class.Deltaproteobacteria.id.3087	0.0010332	18.9675
rs2838334	G	A	0.0561722	0.0124124	5.45e-06	class.Deltaproteobacteria.id.3087	0.00111544	20.4789
rs3935584	C	T	-0.0523485	0.011566	7.5e-06	class.Deltaproteobacteria.id.3087	0.00111572	20.484
rs4506934	C	T	-0.0936514	0.02012	3.59e-06	class.Deltaproteobacteria.id.3087	0.00117994	21.6644
rs55744759	A	G	-0.0779693	0.0170738	7.31e-06	class.Deltaproteobacteria.id.3087	0.00113577	20.8527
rs6058181	C	T	0.0825716	0.0165958	3.4e-07	class.Deltaproteobacteria.id.3087	0.00134797	24.7537
rs62020470	A	G	-0.0585411	0.0129358	4.85e-06	class.Deltaproteobacteria.id.3087	0.00111545	20.479
rs9928243	C	A	-0.0538457	0.0117718	5.02e-06	class.Deltaproteobacteria.id.3087	0.00113952	20.9215
rs10402491	C	T	0.0661701	0.014851	7.58e-06	family.Lachnospiraceae.id.1987	0.0010813	19.8514
rs11139361	T	C	0.0494463	0.0110503	4.26e-06	family.Lachnospiraceae.id.1987	0.00109055	20.0213
rs112040820	A	G	0.0549584	0.0117086	2.42e-06	family.Lachnospiraceae.id.1987	0.00119988	22.0311
rs11841382	G	T	-0.0718128	0.017462	9.58e-06	family.Lachnospiraceae.id.1987	0.000921335	16.9119
rs11979110	T	C	-0.0500924	0.0105069	1.82e-06	family.Lachnospiraceae.id.1987	0.00123783	22.7286
rs1205443	A	G	0.0501415	0.0112157	7.29e-06	family.Lachnospiraceae.id.1987	0.0010886	19.9856
rs12760724	A	C	-0.0484566	0.0107934	7.27e-06	family.Lachnospiraceae.id.1987	0.00109777	20.1542
rs13005175	A	G	0.0993483	0.0218395	8.37e-06	family.Lachnospiraceae.id.1987	0.00112706	20.6924
rs146660815	T	C	-0.215114	0.0476778	6.53e-06	family.Lachnospiraceae.id.1987	0.00110873	20.3555
rs2159863	A	G	-0.0585831	0.0128742	3.7e-06	family.Lachnospiraceae.id.1987	0.00112775	20.7052
rs2910921	T	C	0.160302	0.035832	8.42e-06	family.Lachnospiraceae.id.1987	0.00109009	20.013
rs3127230	C	T	-0.0503537	0.0112201	6.2e-06	family.Lachnospiraceae.id.1987	0.00109697	20.1395
rs35524804	T	C	-0.0607481	0.0125216	2.45e-06	family.Lachnospiraceae.id.1987	0.00128171	23.5355
rs7359994	T	C	-0.0503142	0.0112482	5.36e-06	family.Lachnospiraceae.id.1987	0.00108979	20.0076
rs79086868	T	C	0.0776723	0.0164472	3.01e-06	family.Lachnospiraceae.id.1987	0.00121456	22.301
rs959845	C	T	-0.0493666	0.0107801	5.17e-06	family.Lachnospiraceae.id.1987	0.00114215	20.9698
rs9929145	G	A	-0.125721	0.0245233	2.84e-07	family.Lachnospiraceae.id.1987	0.00143099	26.2805
rs10404377	C	A	-0.0503183	0.011165	6.99e-06	family.FamilyXIII.id.1957	0.00110625	20.31
rs118170811	A	G	0.151619	0.0317112	1.8e-06	family.FamilyXIII.id.1957	0.00124492	22.8591
rs12904405	A	G	-0.0851896	0.0192688	7.67e-06	family.FamilyXIII.id.1957	0.00106463	19.5451
rs1887048	G	A	0.0579979	0.0129602	9.65e-06	family.FamilyXIII.id.1957	0.00109075	20.0252
rs3098182	G	T	0.0508511	0.011014	4.04e-06	family.FamilyXIII.id.1957	0.00116092	21.3149
rs482905	G	T	0.0596528	0.012717	3.72e-06	family.FamilyXIII.id.1957	0.00119831	22.0023
rs6501525	A	G	0.0561559	0.0115587	1.24e-06	family.FamilyXIII.id.1957	0.00128533	23.6019
rs66753613	G	A	0.0651136	0.0144251	8.08e-06	family.FamilyXIII.id.1957	0.00110974	20.3742
rs6797051	C	T	-0.0805984	0.0171364	4.89e-06	family.FamilyXIII.id.1957	0.00120473	22.1202
rs7514702	T	C	-0.0663236	0.0141626	3.92e-06	family.FamilyXIII.id.1957	0.00119436	21.9295
rs10409783	A	G	0.0950828	0.0211239	7.7e-06	genus.Slackia.id.825	0.00110351	20.2596
rs12440440	A	G	0.0901934	0.0190582	2.63e-06	genus.Slackia.id.825	0.0012197	22.3954
rs16894137	C	T	-0.122792	0.0263047	2.71e-06	genus.Slackia.id.825	0.00118675	21.7897
rs35156985	T	C	-0.155709	0.0348085	8.06e-06	genus.Slackia.id.825	0.00108989	20.0094
rs4492265	A	G	-0.0905757	0.0191658	2.41e-06	genus.Slackia.id.825	0.0012163	22.3328
rs8901	C	T	0.0934594	0.0186813	6.07e-07	genus.Slackia.id.825	0.00136283	25.027
rs10414815	T	C	0.10453	0.0230253	4.24e-06	genus.LachnospiraceaeUCG010.id.11330	0.00112249	20.6085
rs11192447	A	G	0.126592	0.024345	4.69e-07	genus.LachnospiraceaeUCG010.id.11330	0.00147216	27.0377
rs12346653	C	T	0.0657686	0.0139569	2.7e-06	genus.LachnospiraceaeUCG010.id.11330	0.00120929	22.2041
rs17730011	G	A	-0.0702357	0.015706	7.85e-06	genus.LachnospiraceaeUCG010.id.11330	0.00108921	19.9968
rs2833528	C	T	-0.0562148	0.0127763	9.92e-06	genus.LachnospiraceaeUCG010.id.11330	0.00105447	19.3583
rs336138	G	T	0.0779543	0.0171865	7.48e-06	genus.LachnospiraceaeUCG010.id.11330	0.00112051	20.5721
rs4576377	A	C	-0.0572001	0.0127043	7.63e-06	genus.LachnospiraceaeUCG010.id.11330	0.00110411	20.2707
rs72894957	G	A	0.222263	0.0486425	5.68e-06	genus.LachnospiraceaeUCG010.id.11330	0.00113713	20.8775
rs74315802	G	T	0.0867262	0.0183477	3.19e-06	genus.LachnospiraceaeUCG010.id.11330	0.00121677	22.3416
rs9981767	A	C	0.0655062	0.0131994	9.96e-07	genus.LachnospiraceaeUCG010.id.11330	0.00134114	24.6281
rs10417872	T	G	0.118306	0.024522	1.29e-06	genus.Lactococcus.id.1851	0.00126751	23.2743
rs123059	T	C	-0.13671	0.0274694	1.27e-06	genus.Lactococcus.id.1851	0.0013487	24.7673
rs12621813	G	A	0.108423	0.0239978	6.61e-06	genus.Lactococcus.id.1851	0.00111177	20.4114
rs17168302	G	A	0.191857	0.0424761	6.29e-06	genus.Lactococcus.id.1851	0.00111117	20.4005
rs2293361	C	T	-0.199221	0.0430969	1.4e-06	genus.Lactococcus.id.1851	0.00116379	21.3676
rs4766997	C	T	0.114599	0.023839	2.06e-06	genus.Lactococcus.id.1851	0.00125846	23.108
rs55910161	C	T	0.146426	0.0307367	2.36e-06	genus.Lactococcus.id.1851	0.00123591	22.6933
rs6674304	C	T	0.200758	0.0442121	6.18e-06	genus.Lactococcus.id.1851	0.00112298	20.6176
rs7992246	T	C	0.104232	0.0230786	4.45e-06	genus.Lactococcus.id.1851	0.00111096	20.3966
rs10439674	A	G	-0.0572129	0.0130007	7.68e-06	genus.Fusicatenibacter.id.11305	0.00105487	19.3657
rs167879	C	T	-0.0659543	0.0148763	5.87e-06	genus.Fusicatenibacter.id.11305	0.00107062	19.6551
rs1864685	A	C	-0.0494799	0.0108105	4.96e-06	genus.Fusicatenibacter.id.11305	0.00114096	20.948
rs2025938	G	A	-0.0967298	0.0205426	2.99e-06	genus.Fusicatenibacter.id.11305	0.0012075	22.1711
rs206581	A	G	-0.0568339	0.0127894	8.96e-06	genus.Fusicatenibacter.id.11305	0.00107559	19.7465
rs2132128	G	A	-0.0771914	0.0160344	1.08e-06	genus.Fusicatenibacter.id.11305	0.00126207	23.1743
rs3303	T	C	-0.0953657	0.020407	3.94e-06	genus.Fusicatenibacter.id.11305	0.00118935	21.8375
rs4378146	A	C	-0.0616691	0.0125259	7.2e-07	genus.Fusicatenibacter.id.11305	0.00131991	24.2379
rs60254196	A	G	-0.0492427	0.0109365	5.47e-06	genus.Fusicatenibacter.id.11305	0.0011042	20.2723
rs62187631	T	C	-0.0710571	0.015924	4.55e-06	genus.Fusicatenibacter.id.11305	0.00108453	19.9107
rs62353480	A	G	-0.0701397	0.0145589	1.57e-06	genus.Fusicatenibacter.id.11305	0.00126393	23.2085
rs6515626	G	A	0.141575	0.0313559	7.29e-06	genus.Fusicatenibacter.id.11305	0.00111033	20.3851
rs704418	T	C	0.0739124	0.0151073	7.77e-07	genus.Fusicatenibacter.id.11305	0.00130346	23.9353
rs7069626	T	C	0.0509014	0.0111381	5.42e-06	genus.Fusicatenibacter.id.11305	0.00113748	20.8841
rs73103914	A	G	-0.0597324	0.0134458	8.3e-06	genus.Fusicatenibacter.id.11305	0.00107493	19.7345
rs792108	T	C	-0.0508345	0.0113843	8.5e-06	genus.Fusicatenibacter.id.11305	0.001086	19.9379
rs8028026	A	G	-0.0792146	0.0180505	8.06e-06	genus.Fusicatenibacter.id.11305	0.00104901	19.2579
rs8063430	T	C	-0.104026	0.022217	4.93e-06	genus.Fusicatenibacter.id.11305	0.00119399	21.9227
rs9905659	G	A	-0.061617	0.0136576	7.31e-06	genus.Fusicatenibacter.id.11305	0.00110859	20.3531
rs10444197	A	G	-0.0505823	0.0113455	5.98e-06	genus..Eubacteriumcoprostanoligenesgroup.id.11375	0.00108262	19.8758
rs11052069	T	C	0.0477832	0.0107833	9.38e-06	genus..Eubacteriumcoprostanoligenesgroup.id.11375	0.0010695	19.6345
rs11720857	C	T	0.0630776	0.0144485	9.26e-06	genus..Eubacteriumcoprostanoligenesgroup.id.11375	0.00103814	19.0582
rs12906958	C	T	-0.0533159	0.0115935	4.35e-06	genus..Eubacteriumcoprostanoligenesgroup.id.11375	0.00115182	21.1477
rs17159861	C	T	0.0962228	0.0168388	1.04e-08	genus..Eubacteriumcoprostanoligenesgroup.id.11375	0.0017773	32.6519
rs2644213	G	A	0.0538845	0.0121245	9.86e-06	genus..Eubacteriumcoprostanoligenesgroup.id.11375	0.00107581	19.7506
rs4076415	T	G	0.0515152	0.0110294	1.99e-06	genus..Eubacteriumcoprostanoligenesgroup.id.11375	0.00118809	21.8143
rs62024432	C	T	-0.0769698	0.0172101	7.5e-06	genus..Eubacteriumcoprostanoligenesgroup.id.11375	0.00108943	20.0008
rs6762473	C	A	0.0521584	0.0112353	4.26e-06	genus..Eubacteriumcoprostanoligenesgroup.id.11375	0.00117374	21.5506
rs73109678	G	A	-0.0796956	0.0172275	3.66e-06	genus..Eubacteriumcoprostanoligenesgroup.id.11375	0.00116551	21.3993
rs76898927	G	A	0.123055	0.0266375	4.79e-06	genus..Eubacteriumcoprostanoligenesgroup.id.11375	0.00116227	21.3397
rs79895140	T	C	-0.0641017	0.0141153	8.62e-06	genus..Eubacteriumcoprostanoligenesgroup.id.11375	0.00112324	20.6222
rs9648214	T	C	-0.0828719	0.016431	2.52e-07	genus..Eubacteriumcoprostanoligenesgroup.id.11375	0.00138512	25.4369
rs10461257	A	G	-0.0551969	0.0122069	6.51e-06	genus.ChristensenellaceaeR.7group.id.11283	0.00111361	20.4453
rs17081797	A	G	-0.0904325	0.0204253	3.34e-06	genus.ChristensenellaceaeR.7group.id.11283	0.0010677	19.6014
rs60954665	T	G	0.049815	0.0110787	7.13e-06	genus.ChristensenellaceaeR.7group.id.11283	0.00110119	20.217
rs62132810	A	G	-0.0828853	0.0179623	5.67e-06	genus.ChristensenellaceaeR.7group.id.11283	0.00115966	21.2916
rs62190261	A	C	0.0958394	0.0214723	8.74e-06	genus.ChristensenellaceaeR.7group.id.11283	0.00108508	19.9209
rs62467127	C	T	0.114108	0.0251983	3.25e-06	genus.ChristensenellaceaeR.7group.id.11283	0.00111688	20.5054
rs73952017	C	T	-0.0862164	0.0194354	8.46e-06	genus.ChristensenellaceaeR.7group.id.11283	0.00107184	19.6775
rs78521377	C	T	0.124992	0.0274797	5.61e-06	genus.ChristensenellaceaeR.7group.id.11283	0.00112681	20.6879
rs79150079	C	A	0.121547	0.0270977	9.42e-06	genus.ChristensenellaceaeR.7group.id.11283	0.00109583	20.1185
rs892686	A	G	0.0514099	0.011136	3.97e-06	genus.ChristensenellaceaeR.7group.id.11283	0.00116073	21.3115
rs11604400	C	T	-0.102524	0.0234834	9.74e-06	genus.Adlercreutzia.id.812	0.0010382	19.0594
rs13231526	C	A	0.143237	0.0311654	4.81e-06	genus.Adlercreutzia.id.812	0.00115044	21.1223
rs2717140	C	T	-0.119225	0.0251081	2.05e-06	genus.Adlercreutzia.id.812	0.00122793	22.5468
rs55719207	G	A	-0.0699243	0.0158036	9.61e-06	genus.Adlercreutzia.id.812	0.0010663	19.5758
rs6664405	T	C	-0.0953084	0.0210752	5.23e-06	genus.Adlercreutzia.id.812	0.00111388	20.4501
rs7680684	C	T	-0.083381	0.0168901	9.77e-07	genus.Adlercreutzia.id.812	0.00132707	24.3695
rs9490822	C	T	-0.0734512	0.0155789	2.54e-06	genus.Adlercreutzia.id.812	0.0012106	22.228
rs9915817	T	C	0.0749219	0.016833	8.22e-06	genus.Adlercreutzia.id.812	0.00107901	19.8094
rs10464997	G	A	0.137691	0.0294804	3.3e-06	genus.Oxalobacter.id.2978	0.00118804	21.8133
rs11108500	A	G	-0.199099	0.0427327	3.74e-06	genus.Oxalobacter.id.2978	0.00118224	21.7068
rs111966731	T	C	0.213114	0.047162	7.3e-06	genus.Oxalobacter.id.2978	0.00111214	20.4182
rs12002250	A	C	0.217122	0.0466317	1.42e-06	genus.Oxalobacter.id.2978	0.00118068	21.6782
rs1569853	T	C	-0.138078	0.0296981	3.65e-06	genus.Oxalobacter.id.2978	0.00117727	21.6154
rs36057338	G	T	0.207847	0.0421439	8.8e-07	genus.Oxalobacter.id.2978	0.00132447	24.3217
rs3862635	C	T	-0.172142	0.0394026	9.19e-06	genus.Oxalobacter.id.2978	0.00103962	19.0853
rs4428215	G	A	0.130293	0.0242237	7.51e-08	genus.Oxalobacter.id.2978	0.00157498	28.9291
rs6000536	C	T	-0.130992	0.0253804	2.06e-07	genus.Oxalobacter.id.2978	0.00145032	26.636
rs6993398	G	A	0.127217	0.0278855	7.13e-06	genus.Oxalobacter.id.2978	0.00113356	20.8119
rs736744	C	T	0.117882	0.0211262	2.57e-08	genus.Oxalobacter.id.2978	0.00169479	31.1335
rs10490280	C	T	-0.0672094	0.0143309	4.16e-06	genus.RuminococcaceaeUCG003.id.11361	0.00119782	21.9931
rs11243416	T	C	-0.0925653	0.0191203	1.67e-06	genus.RuminococcaceaeUCG003.id.11361	0.0012763	23.4359
rs11613919	G	T	0.0727604	0.0155716	1.63e-06	genus.RuminococcaceaeUCG003.id.11361	0.00118906	21.8322
rs16959793	A	C	-0.062527	0.0131259	2.22e-06	genus.RuminococcaceaeUCG003.id.11361	0.00123579	22.6911
rs2523124	T	C	-0.0546625	0.0120823	5.78e-06	genus.RuminococcaceaeUCG003.id.11361	0.00111479	20.4669
rs3013089	G	A	-0.0551473	0.0120346	4.38e-06	genus.RuminococcaceaeUCG003.id.11361	0.00114364	20.9972
rs4452755	A	C	-0.0634463	0.0134741	3.29e-06	genus.RuminococcaceaeUCG003.id.11361	0.00120751	22.1713
rs4532474	G	A	0.0769231	0.017045	4.82e-06	genus.RuminococcaceaeUCG003.id.11361	0.00110928	20.3656
rs646327	G	A	0.0586696	0.011837	7.83e-07	genus.RuminococcaceaeUCG003.id.11361	0.00133772	24.5654
rs6759615	A	G	0.102523	0.0200204	7.86e-07	genus.RuminococcaceaeUCG003.id.11361	0.00142783	26.2224
rs73341549	T	C	-0.169857	0.0318768	1.51e-07	genus.RuminococcaceaeUCG003.id.11361	0.00154578	28.3919
rs78720113	A	G	-0.115348	0.0249601	7.59e-06	genus.RuminococcaceaeUCG003.id.11361	0.00116313	21.3554
rs10495392	C	T	-0.082486	0.0187194	9.96e-06	genus.RuminococcaceaeUCG014.id.11371	0.00105758	19.4156
rs10791168	A	G	-0.0664624	0.0150069	9.76e-06	genus.RuminococcaceaeUCG014.id.11371	0.00106833	19.6131
rs10941294	C	T	-0.122057	0.0260017	2.4e-06	genus.RuminococcaceaeUCG014.id.11371	0.00120007	22.0344
rs115777838	T	C	-0.18835	0.0386643	4.62e-07	genus.RuminococcaceaeUCG014.id.11371	0.00129225	23.7293
rs12638134	T	G	0.0582548	0.0119657	1.21e-06	genus.RuminococcaceaeUCG014.id.11371	0.0012907	23.7007
rs34402072	C	T	-0.0688023	0.0156083	9.8e-06	genus.RuminococcaceaeUCG014.id.11371	0.00105837	19.43
rs56105232	G	A	0.139276	0.0299132	2.91e-06	genus.RuminococcaceaeUCG014.id.11371	0.00118063	21.6771
rs72809222	T	C	0.0671775	0.0139838	2.41e-06	genus.RuminococcaceaeUCG014.id.11371	0.00125676	23.0767
rs73186226	G	A	-0.0993852	0.0216819	6.72e-06	genus.RuminococcaceaeUCG014.id.11371	0.00114434	21.01
rs853612	A	G	-0.0528257	0.0119367	9.75e-06	genus.RuminococcaceaeUCG014.id.11371	0.00106675	19.584
rs995642	C	T	0.060048	0.0126417	1.9e-06	genus.RuminococcaceaeUCG014.id.11371	0.00122872	22.5612
rs10501370	C	T	-0.115589	0.0252489	5.42e-06	genus..Eubacteriumhalliigroup.id.11338	0.00114144	20.9568
rs10798999	C	T	0.0601661	0.0126752	2.61e-06	genus..Eubacteriumhalliigroup.id.11338	0.00122704	22.5303
rs10808115	A	C	-0.0504747	0.0109922	4.42e-06	genus..Eubacteriumhalliigroup.id.11338	0.00114836	21.0839
rs117748144	T	C	-0.126582	0.028712	7.86e-06	genus..Eubacteriumhalliigroup.id.11338	0.00105867	19.4354
rs13116360	T	C	0.154124	0.0297185	2.94e-07	genus..Eubacteriumhalliigroup.id.11338	0.00146438	26.8946
rs138531890	A	G	0.153138	0.0349456	5.43e-06	genus..Eubacteriumhalliigroup.id.11338	0.00104599	19.2026
rs17074066	T	C	-0.0813986	0.0189272	9.35e-06	genus..Eubacteriumhalliigroup.id.11338	0.00100745	18.4942
rs17474256	G	A	0.0810805	0.0184573	9.45e-06	genus..Eubacteriumhalliigroup.id.11338	0.00105109	19.2962
rs281379	A	G	-0.0499523	0.0112153	9.33e-06	genus..Eubacteriumhalliigroup.id.11338	0.00108049	19.8366
rs28584818	A	G	0.126115	0.0268627	4.43e-06	genus..Eubacteriumhalliigroup.id.11338	0.00120037	22.04
rs60254196	A	G	-0.0522832	0.0111865	2.7e-06	genus..Eubacteriumhalliigroup.id.11338	0.00118965	21.843
rs630939	C	T	-0.0508914	0.0114352	9.16e-06	genus..Eubacteriumhalliigroup.id.11338	0.00107878	19.8051
rs6550770	T	C	-0.198087	0.0443545	4.82e-06	genus..Eubacteriumhalliigroup.id.11338	0.00108634	19.9441
rs74018587	C	T	0.208943	0.043822	3.7e-06	genus..Eubacteriumhalliigroup.id.11338	0.00123804	22.7325
rs78056098	G	T	-0.0507411	0.0113758	8.29e-06	genus..Eubacteriumhalliigroup.id.11338	0.00108364	19.8944
rs949971	T	G	-0.0540164	0.0116101	3.29e-06	genus..Eubacteriumhalliigroup.id.11338	0.00117888	21.645
rs10502061	A	G	0.0835752	0.0192017	7.94e-06	genus.Anaerostipes.id.1991	0.00103188	18.9432
rs2014785	T	C	0.0515687	0.0112199	4.68e-06	genus.Anaerostipes.id.1991	0.00115053	21.1239
rs2396460	T	C	-0.0512653	0.0109555	2.91e-06	genus.Anaerostipes.id.1991	0.00119251	21.8955
rs2804244	A	G	-0.053089	0.0110983	2.04e-06	genus.Anaerostipes.id.1991	0.00124611	22.881
rs3900776	G	A	-0.110013	0.0236302	2.75e-06	genus.Anaerostipes.id.1991	0.00118044	21.6737
rs60983350	G	A	-0.0539901	0.0116575	4.42e-06	genus.Anaerostipes.id.1991	0.00116818	21.4482
rs62157625	T	C	0.088573	0.0185548	1.45e-06	genus.Anaerostipes.id.1991	0.00124095	22.786
rs62215703	G	A	0.0644965	0.0136702	1.98e-06	genus.Anaerostipes.id.1991	0.00121226	22.2587
rs6474958	A	G	-0.0500065	0.0112001	6.74e-06	genus.Anaerostipes.id.1991	0.00108577	19.9336
rs6726833	C	A	-0.0877497	0.0189408	3.32e-06	genus.Anaerostipes.id.1991	0.00116892	21.462
rs6854026	T	C	-0.0508482	0.0109075	3.2e-06	genus.Anaerostipes.id.1991	0.00118355	21.7308
rs7193624	C	T	0.0750642	0.0150723	5.35e-07	genus.Anaerostipes.id.1991	0.00135057	24.8017
rs78735375	A	C	-0.137429	0.0305304	5.33e-06	genus.Anaerostipes.id.1991	0.00110359	20.2612
rs111509883	T	C	0.171131	0.0347624	1.24e-06	genus.Prevotella9.id.11183	0.00131966	24.2333
rs11685699	C	T	-0.141357	0.0295665	2.03e-06	genus.Prevotella9.id.11183	0.00124479	22.8567
rs117271932	A	G	0.208089	0.0440393	2.82e-06	genus.Prevotella9.id.11183	0.00121587	22.325
rs12648235	T	C	0.0785902	0.0177676	7.39e-06	genus.Prevotella9.id.11183	0.00106566	19.564
rs1304512	G	A	0.0761593	0.0165885	5.29e-06	genus.Prevotella9.id.11183	0.00114798	21.077
rs2104588	T	C	0.105558	0.023773	8.13e-06	genus.Prevotella9.id.11183	0.00107387	19.7149
rs2495052	A	G	0.0838978	0.0188523	8.97e-06	genus.Prevotella9.id.11183	0.00107871	19.8038
rs2683313	A	G	-0.0724576	0.0151603	1.69e-06	genus.Prevotella9.id.11183	0.00124398	22.8418
rs4968431	G	T	0.0640113	0.0144162	8.58e-06	genus.Prevotella9.id.11183	0.00107385	19.7145
rs7237249	C	T	-0.0823764	0.0182126	8.93e-06	genus.Prevotella9.id.11183	0.00111424	20.4568
rs746764	T	C	-0.0915772	0.0193245	2.04e-06	genus.Prevotella9.id.11183	0.001223	22.4561
rs7976209	T	C	-0.0870786	0.0197951	7.28e-06	genus.Prevotella9.id.11183	0.00105403	19.3502
rs9428102	A	G	-0.0778844	0.0176068	4.62e-06	genus.Prevotella9.id.11183	0.0010658	19.5667
rs9613013	G	A	0.0917591	0.0202697	6.1e-06	genus.Prevotella9.id.11183	0.00111615	20.4919
rs10517600	T	G	0.0626993	0.0139364	6.83e-06	family.ClostridialesvadinBB60group.id.11286	0.00110241	20.2395
rs10904722	C	T	-0.0672314	0.0147123	5.05e-06	family.ClostridialesvadinBB60group.id.11286	0.00113733	20.8813
rs118104867	C	T	0.214464	0.0455098	3.44e-06	family.ClostridialesvadinBB60group.id.11286	0.00120941	22.2063
rs13409132	A	G	-0.165419	0.0352154	4.37e-06	family.ClostridialesvadinBB60group.id.11286	0.00120166	22.0637
rs17121075	G	A	0.0769254	0.0172234	7.91e-06	family.ClostridialesvadinBB60group.id.11286	0.00108651	19.9471
rs2191834	G	T	0.0746375	0.0159136	2.5e-06	family.ClostridialesvadinBB60group.id.11286	0.001198	21.9965
rs28691777	C	T	0.137134	0.0266996	6.96e-07	family.ClostridialesvadinBB60group.id.11286	0.00143633	26.3788
rs34088226	A	G	-0.117807	0.026924	7.66e-06	family.ClostridialesvadinBB60group.id.11286	0.00104282	19.1443
rs55682560	C	T	-0.131519	0.0261319	4.97e-07	family.ClostridialesvadinBB60group.id.11286	0.00137924	25.3288
rs6588624	G	A	-0.0662317	0.0138147	1.79e-06	family.ClostridialesvadinBB60group.id.11286	0.00125172	22.9841
rs66714985	A	C	0.116908	0.0252447	4.85e-06	family.ClostridialesvadinBB60group.id.11286	0.00116799	21.4449
rs7226487	A	G	-0.0643682	0.0138701	3.58e-06	family.ClostridialesvadinBB60group.id.11286	0.00117293	21.5356
rs7538034	T	G	-0.078598	0.0165982	2.37e-06	family.ClostridialesvadinBB60group.id.11286	0.00122115	22.4221
rs7725895	A	G	-0.116224	0.0240367	3.94e-06	family.ClostridialesvadinBB60group.id.11286	0.00127317	23.3785
rs989682	A	G	0.070194	0.0155364	6.85e-06	family.ClostridialesvadinBB60group.id.11286	0.00111177	20.4115
rs10741777	T	C	-0.0973842	0.0194791	7.69e-07	genus.LachnospiraceaeUCG008.id.11328	0.00136097	24.9928
rs10751237	A	C	-0.082075	0.0174377	3.17e-06	genus.LachnospiraceaeUCG008.id.11328	0.00120648	22.1523
rs10793103	C	T	0.0974344	0.0181279	9.35e-08	genus.LachnospiraceaeUCG008.id.11328	0.0015727	28.8872
rs10801803	G	A	-0.117029	0.0243085	1.4e-06	genus.LachnospiraceaeUCG008.id.11328	0.00126219	23.1766
rs11236216	T	C	0.083842	0.0176709	2.35e-06	genus.LachnospiraceaeUCG008.id.11328	0.00122596	22.5104
rs13024781	T	C	-0.0798769	0.0168846	2.29e-06	genus.LachnospiraceaeUCG008.id.11328	0.0012188	22.3789
rs57091572	A	G	-0.110443	0.0235801	2.86e-06	genus.LachnospiraceaeUCG008.id.11328	0.00119471	21.936
rs57254474	G	A	0.0886511	0.0199045	6.92e-06	genus.LachnospiraceaeUCG008.id.11328	0.00108043	19.8355
rs61944774	A	G	0.179838	0.0393797	6.34e-06	genus.LachnospiraceaeUCG008.id.11328	0.00113586	20.8542
rs62277846	C	T	0.102292	0.0212319	1.59e-06	genus.LachnospiraceaeUCG008.id.11328	0.00126404	23.2106
rs67078837	T	C	-0.0845848	0.0170693	7.68e-07	genus.LachnospiraceaeUCG008.id.11328	0.00133713	24.5545
rs75356640	G	A	0.136523	0.0303128	9.83e-06	genus.LachnospiraceaeUCG008.id.11328	0.0011048	20.2833
rs955844	A	C	0.112064	0.0228369	1.81e-06	genus.LachnospiraceaeUCG008.id.11328	0.00131126	24.0788
rs1074800	A	G	0.0492438	0.010887	6.15e-06	order.Erysipelotrichales.id.2148	0.00111429	20.4578
rs10781552	C	T	-0.0552212	0.0116074	2.33e-06	order.Erysipelotrichales.id.2148	0.00123255	22.6317
rs17530232	A	G	0.10305	0.0224648	2.79e-06	order.Erysipelotrichales.id.2148	0.00114603	21.0411
rs1884466	C	T	-0.0475363	0.0106939	9.53e-06	order.Erysipelotrichales.id.2148	0.00107626	19.7587
rs2300774	G	A	0.0524152	0.0106784	8.95e-07	order.Erysipelotrichales.id.2148	0.001312	24.0924
rs290833	T	G	-0.0497374	0.0111376	8.03e-06	order.Erysipelotrichales.id.2148	0.00108619	19.9414
rs35161940	T	C	-0.0806041	0.0167641	1.85e-06	order.Erysipelotrichales.id.2148	0.00125895	23.1169
rs4078432	C	T	-0.0608929	0.0133764	4.23e-06	order.Erysipelotrichales.id.2148	0.00112867	20.7221
rs56970041	T	G	0.0724144	0.0164471	5.4e-06	order.Erysipelotrichales.id.2148	0.00105588	19.3843
rs62504403	C	T	0.0681159	0.0127883	1.12e-07	order.Erysipelotrichales.id.2148	0.00154454	28.3691
rs7234058	T	C	-0.0945759	0.0194091	9.12e-07	order.Erysipelotrichales.id.2148	0.00129297	23.7425
rs7826267	T	G	-0.0839071	0.0199131	9.28e-06	order.Erysipelotrichales.id.2148	0.000967166	17.754
rs8003149	C	T	0.0538798	0.0116888	4.08e-06	order.Erysipelotrichales.id.2148	0.0011572	21.2466
rs1074800	A	G	0.0492438	0.010887	6.15e-06	family.Erysipelotrichaceae.id.2149	0.00111429	20.4578
rs10781552	C	T	-0.0552212	0.0116074	2.33e-06	family.Erysipelotrichaceae.id.2149	0.00123255	22.6317
rs17530232	A	G	0.10305	0.0224648	2.79e-06	family.Erysipelotrichaceae.id.2149	0.00114603	21.0411
rs1884466	C	T	-0.0475363	0.0106939	9.53e-06	family.Erysipelotrichaceae.id.2149	0.00107626	19.7587
rs2300774	G	A	0.0524152	0.0106784	8.95e-07	family.Erysipelotrichaceae.id.2149	0.001312	24.0924
rs290833	T	G	-0.0497374	0.0111376	8.03e-06	family.Erysipelotrichaceae.id.2149	0.00108619	19.9414
rs35161940	T	C	-0.0806041	0.0167641	1.85e-06	family.Erysipelotrichaceae.id.2149	0.00125895	23.1169
rs4078432	C	T	-0.0608929	0.0133764	4.23e-06	family.Erysipelotrichaceae.id.2149	0.00112867	20.7221
rs56970041	T	G	0.0724144	0.0164471	5.4e-06	family.Erysipelotrichaceae.id.2149	0.00105588	19.3843
rs62504403	C	T	0.0681159	0.0127883	1.12e-07	family.Erysipelotrichaceae.id.2149	0.00154454	28.3691
rs7234058	T	C	-0.0945759	0.0194091	9.12e-07	family.Erysipelotrichaceae.id.2149	0.00129297	23.7425
rs7826267	T	G	-0.0839071	0.0199131	9.28e-06	family.Erysipelotrichaceae.id.2149	0.000967166	17.754
rs8003149	C	T	0.0538798	0.0116888	4.08e-06	family.Erysipelotrichaceae.id.2149	0.0011572	21.2466
rs1074800	A	G	0.0492438	0.010887	6.15e-06	class.Erysipelotrichia.id.2147	0.00111429	20.4578
rs10781552	C	T	-0.0552212	0.0116074	2.33e-06	class.Erysipelotrichia.id.2147	0.00123255	22.6317
rs17530232	A	G	0.10305	0.0224648	2.79e-06	class.Erysipelotrichia.id.2147	0.00114603	21.0411
rs1884466	C	T	-0.0475363	0.0106939	9.53e-06	class.Erysipelotrichia.id.2147	0.00107626	19.7587
rs2300774	G	A	0.0524152	0.0106784	8.95e-07	class.Erysipelotrichia.id.2147	0.001312	24.0924
rs290833	T	G	-0.0497374	0.0111376	8.03e-06	class.Erysipelotrichia.id.2147	0.00108619	19.9414
rs35161940	T	C	-0.0806041	0.0167641	1.85e-06	class.Erysipelotrichia.id.2147	0.00125895	23.1169
rs4078432	C	T	-0.0608929	0.0133764	4.23e-06	class.Erysipelotrichia.id.2147	0.00112867	20.7221
rs56970041	T	G	0.0724144	0.0164471	5.4e-06	class.Erysipelotrichia.id.2147	0.00105588	19.3843
rs62504403	C	T	0.0681159	0.0127883	1.12e-07	class.Erysipelotrichia.id.2147	0.00154454	28.3691
rs7234058	T	C	-0.0945759	0.0194091	9.12e-07	class.Erysipelotrichia.id.2147	0.00129297	23.7425
rs7826267	T	G	-0.0839071	0.0199131	9.28e-06	class.Erysipelotrichia.id.2147	0.000967166	17.754
rs8003149	C	T	0.0538798	0.0116888	4.08e-06	class.Erysipelotrichia.id.2147	0.0011572	21.2466
rs10750258	A	C	-0.0491248	0.010824	8.72e-06	phylum.Proteobacteria.id.2375	0.00112185	20.5968
rs11126162	T	C	-0.0770689	0.0187079	9.26e-06	phylum.Proteobacteria.id.2375	0.000924503	16.9702
rs11715072	G	A	-0.0519289	0.0115246	6.9e-06	phylum.Proteobacteria.id.2375	0.00110582	20.302
rs12150865	C	T	0.0511615	0.0106407	1.54e-06	phylum.Proteobacteria.id.2375	0.00125892	23.1165
rs12467198	C	T	0.0498267	0.011138	6.31e-06	phylum.Proteobacteria.id.2375	0.00109003	20.0119
rs2347697	G	T	0.0502281	0.0108968	4.27e-06	phylum.Proteobacteria.id.2375	0.00115716	21.2458
rs2532663	G	A	-0.125578	0.0258034	7.47e-07	phylum.Proteobacteria.id.2375	0.00128978	23.6838
rs3890996	T	G	-0.0474614	0.0105645	6.95e-06	phylum.Proteobacteria.id.2375	0.00109928	20.1819
rs4340090	C	T	-0.0668162	0.0153387	9.99e-06	phylum.Proteobacteria.id.2375	0.00103356	18.974
rs6707783	C	T	0.0849593	0.0187782	8.09e-06	phylum.Proteobacteria.id.2375	0.00111488	20.4686
rs72771021	C	T	0.141726	0.0309242	7.18e-06	phylum.Proteobacteria.id.2375	0.00114394	21.0028
rs922773	C	T	-0.0803778	0.0157851	3.68e-07	phylum.Proteobacteria.id.2375	0.00141177	25.9271
rs10759623	C	T	-0.162115	0.032151	5.78e-07	family.FamilyXI.id.1936	0.00138438	25.4233
rs11547158	A	G	-0.177599	0.0372795	2.7e-06	family.FamilyXI.id.1936	0.00123597	22.6944
rs17379710	T	C	-0.116383	0.0252125	3.97e-06	family.FamilyXI.id.1936	0.00116051	21.3073
rs2155352	A	G	-0.150538	0.0302319	6.63e-07	family.FamilyXI.id.1936	0.00135012	24.7933
rs2156611	T	C	-0.112486	0.0251099	9.43e-06	family.FamilyXI.id.1936	0.00109304	20.0672
rs3733511	A	G	0.128253	0.0274718	3.39e-06	family.FamilyXI.id.1936	0.001187	21.7942
rs488164	T	G	0.117998	0.025516	4.8e-06	family.FamilyXI.id.1936	0.00116471	21.3845
rs697771	A	G	-0.117677	0.0251491	3.19e-06	family.FamilyXI.id.1936	0.0011924	21.8935
rs10781340	G	A	0.0948915	0.0203221	4.32e-06	genus.Haemophilus.id.3698	0.00118742	21.8019
rs111582866	G	A	-0.124265	0.026016	1.27e-06	genus.Haemophilus.id.3698	0.00124245	22.8137
rs35509	G	A	0.128249	0.0268779	2.01e-06	genus.Haemophilus.id.3698	0.00123988	22.7663
rs4822728	T	C	0.0705861	0.0151388	3.48e-06	genus.Haemophilus.id.3698	0.00118398	21.7387
rs76022354	C	T	0.244638	0.0505504	1.83e-06	genus.Haemophilus.id.3698	0.00127539	23.4192
rs78909003	T	C	-0.246256	0.0503924	1.67e-06	genus.Haemophilus.id.3698	0.0013004	23.8792
rs9328464	T	C	0.0723095	0.0148799	1.42e-06	genus.Haemophilus.id.3698	0.00128597	23.6137
rs9382510	C	T	-0.093521	0.0172649	7.12e-08	genus.Haemophilus.id.3698	0.00159735	29.3406
rs9895850	T	C	-0.192957	0.0416755	2.14e-06	genus.Haemophilus.id.3698	0.00116749	21.4356
rs2715439	C	T	0.0746684	0.0164822	6.27e-06	genus.Actinomyces.id.423	0.00111779	20.522
rs34583783	G	T	0.126596	0.0268461	4.49e-06	genus.Actinomyces.id.423	0.00121102	22.2359
rs35011108	A	G	0.232634	0.0512044	6.34e-06	genus.Actinomyces.id.423	0.0011242	20.6399
rs4073240	G	A	0.0749687	0.0167368	7.94e-06	genus.Actinomyces.id.423	0.0010928	20.0627
rs4146653	G	A	0.0985224	0.0214182	4.5e-06	genus.Actinomyces.id.423	0.0011524	21.1582
rs71315246	A	G	-0.0969809	0.021925	9.83e-06	genus.Actinomyces.id.423	0.00106569	19.5645
rs7915461	T	C	0.18776	0.0401636	5.92e-06	genus.Actinomyces.id.423	0.00119021	21.8532
rs10794359	T	C	-0.0953524	0.02006	2.23e-06	genus.Anaerofilum.id.2053	0.00123046	22.5933
rs1563175	A	C	0.0923834	0.0202157	5.54e-06	genus.Anaerofilum.id.2053	0.00113741	20.8827
rs17012738	T	G	0.0903417	0.0200239	7.24e-06	genus.Anaerofilum.id.2053	0.00110866	20.3542
rs17096874	C	T	-0.126337	0.0268919	2.86e-06	genus.Anaerofilum.id.2053	0.00120198	22.0696
rs356049	G	A	0.132603	0.0289802	6.56e-06	genus.Anaerofilum.id.2053	0.00114027	20.9353
rs4244069	G	A	-0.146775	0.0326594	9.81e-06	genus.Anaerofilum.id.2053	0.00110004	20.1958
rs4506496	G	A	0.10309	0.0212861	1.49e-06	genus.Anaerofilum.id.2053	0.00127728	23.4539
rs712981	A	C	0.10076	0.0202902	6.83e-07	genus.Anaerofilum.id.2053	0.00134281	24.659
rs79598899	C	T	0.182586	0.0357284	3.75e-07	genus.Anaerofilum.id.2053	0.00142196	26.1145
rs816292	T	C	-0.113003	0.02204	2.64e-07	genus.Anaerofilum.id.2053	0.0014313	26.2862
rs9299345	T	C	-0.1364	0.0302372	8.04e-06	genus.Anaerofilum.id.2053	0.00110831	20.3479
rs140912403	C	T	-0.160677	0.0317708	6.2e-07	class.Alphaproteobacteria.id.2379	0.00139267	25.5758
rs34569731	A	G	0.0705145	0.0157564	7.38e-06	class.Alphaproteobacteria.id.2379	0.00109086	20.0272
rs55876211	C	T	-0.080811	0.0184159	7.54e-06	class.Alphaproteobacteria.id.2379	0.00104881	19.2544
rs62285697	C	T	0.0805256	0.0180912	9.76e-06	class.Alphaproteobacteria.id.2379	0.00107911	19.8112
rs76784716	A	G	0.133271	0.0267738	5.09e-07	class.Alphaproteobacteria.id.2379	0.00134918	24.776
rs7960664	G	A	0.0969489	0.0215149	8.84e-06	class.Alphaproteobacteria.id.2379	0.00110593	20.3042
rs9813022	A	G	-0.0751277	0.0153867	1.05e-06	class.Alphaproteobacteria.id.2379	0.00129822	23.839
rs10805326	G	A	0.0775151	0.0139665	3.55e-08	genus.Intestinibacter.id.11345	0.00167676	30.8017
rs11109097	C	T	0.0624272	0.0138539	5.49e-06	genus.Intestinibacter.id.11345	0.00110592	20.3039
rs118030283	G	A	-0.151829	0.0324471	2.67e-06	genus.Intestinibacter.id.11345	0.00119245	21.8944
rs16938435	T	C	-0.112189	0.0235439	1.8e-06	genus.Intestinibacter.id.11345	0.00123653	22.7047
rs2098844	C	T	-0.0575295	0.0128416	6.79e-06	genus.Intestinibacter.id.11345	0.00109313	20.0688
rs2702387	A	G	0.0608559	0.0132145	4.26e-06	genus.Intestinibacter.id.11345	0.00115505	21.2069
rs4327025	G	A	-0.0810346	0.0154397	1.64e-07	genus.Intestinibacter.id.11345	0.00149973	27.5449
rs447950	A	G	0.0628342	0.0136652	5.64e-06	genus.Intestinibacter.id.11345	0.00115149	21.1414
rs478972	T	C	-0.142681	0.0297116	1.82e-06	genus.Intestinibacter.id.11345	0.00125584	23.0598
rs6062862	A	G	0.0924508	0.0204658	6.68e-06	genus.Intestinibacter.id.11345	0.00111143	20.4051
rs62430350	T	C	0.151096	0.0351476	6.84e-06	genus.Intestinibacter.id.11345	0.00100664	18.4794
rs68093214	C	T	0.0662258	0.0149877	9.26e-06	genus.Intestinibacter.id.11345	0.00106346	19.5235
rs6875660	C	T	0.0890455	0.0193905	3.06e-06	genus.Intestinibacter.id.11345	0.00114854	21.0873
rs893394	G	A	0.0583322	0.0130729	7.85e-06	genus.Intestinibacter.id.11345	0.00108442	19.9089
rs9348442	C	T	0.099082	0.0221625	6.26e-06	genus.Intestinibacter.id.11345	0.00108862	19.9861
rs10805326	G	A	0.0566637	0.012276	4.03e-06	family.Peptostreptococcaceae.id.2042	0.00116036	21.3046
rs117020988	C	T	0.182411	0.0372126	1.03e-06	family.Peptostreptococcaceae.id.2042	0.00130844	24.0269
rs12377846	C	A	-0.252	0.0511627	7.26e-07	family.Peptostreptococcaceae.id.2042	0.00132106	24.2589
rs12986312	T	G	0.0571818	0.0125947	5.77e-06	family.Peptostreptococcaceae.id.2042	0.00112267	20.6118
rs1467258	G	A	0.072584	0.0162321	7.9e-06	family.Peptostreptococcaceae.id.2042	0.00108908	19.9944
rs1520207	C	T	0.0525658	0.0112476	3.17e-06	family.Peptostreptococcaceae.id.2042	0.00118952	21.8405
rs4692811	C	T	0.0642075	0.0126913	4.21e-07	family.Peptostreptococcaceae.id.2042	0.00139366	25.594
rs59865771	C	T	-0.0573764	0.0127192	7.69e-06	family.Peptostreptococcaceae.id.2042	0.00110832	20.348
rs59987323	C	T	-0.0537078	0.011443	2.7e-06	family.Peptostreptococcaceae.id.2042	0.0011997	22.0278
rs61841503	G	A	0.0919658	0.0161331	9.8e-09	family.Peptostreptococcaceae.id.2042	0.00176868	32.4933
rs6721459	A	G	0.0509823	0.0111975	5.08e-06	family.Peptostreptococcaceae.id.2042	0.00112903	20.7287
rs76982728	T	C	0.124203	0.0266923	3.24e-06	family.Peptostreptococcaceae.id.2042	0.00117917	21.6504
rs77540684	T	G	0.106725	0.0245638	8.14e-06	family.Peptostreptococcaceae.id.2042	0.00102825	18.8764
rs9573937	A	G	-0.0693637	0.0142907	1.71e-06	family.Peptostreptococcaceae.id.2042	0.00128292	23.5576
rs10810043	A	G	0.0515518	0.0115923	9.27e-06	genus.Coprococcus3.id.11303	0.00107716	19.7754
rs11077359	T	C	-0.0645443	0.0148833	9.64e-06	genus.Coprococcus3.id.11303	0.0010244	18.8058
rs11080344	C	T	0.0516921	0.0113054	4.79e-06	genus.Coprococcus3.id.11303	0.00113863	20.9051
rs13247359	G	A	0.051211	0.0113031	7.33e-06	genus.Coprococcus3.id.11303	0.00111801	20.5262
rs13394391	C	T	-0.0709302	0.0150918	2.2e-06	genus.Coprococcus3.id.11303	0.00120298	22.088
rs178271	T	C	0.145257	0.0294239	7.81e-07	genus.Coprococcus3.id.11303	0.00132708	24.3697
rs34731438	T	G	-0.0626607	0.0137305	7.71e-06	genus.Coprococcus3.id.11303	0.0011343	20.8256
rs4575475	G	A	0.0619514	0.0137787	7.04e-06	genus.Coprococcus3.id.11303	0.00110105	20.2144
rs6994742	C	T	0.0551306	0.0123929	7.84e-06	genus.Coprococcus3.id.11303	0.00107788	19.7885
rs7521171	G	A	-0.0596434	0.0129279	4.32e-06	genus.Coprococcus3.id.11303	0.00115923	21.2838
rs8100692	T	C	0.0577411	0.0113476	4.16e-07	genus.Coprococcus3.id.11303	0.00140978	25.8904
rs12131224	C	T	0.117095	0.02591	7.4e-06	genus.LachnospiraceaeUCG001.id.11321	0.00111241	20.4232
rs2050911	G	A	0.0751466	0.0153934	1.11e-06	genus.LachnospiraceaeUCG001.id.11321	0.00129773	23.83
rs2371284	T	C	-0.0761893	0.0170127	7.56e-06	genus.LachnospiraceaeUCG001.id.11321	0.00109237	20.0548
rs437876	T	C	0.0784637	0.0144768	7.17e-08	genus.LachnospiraceaeUCG001.id.11321	0.00159919	29.3745
rs4981345	T	C	-0.0681973	0.0149831	6.09e-06	genus.LachnospiraceaeUCG001.id.11321	0.00112834	20.716
rs573933	T	C	-0.107898	0.0232346	3.11e-06	genus.LachnospiraceaeUCG001.id.11321	0.00117449	21.5643
rs62496417	T	G	-0.0748504	0.0165681	5.88e-06	genus.LachnospiraceaeUCG001.id.11321	0.00111164	20.409
rs7341608	T	C	-0.0784757	0.0177648	9.48e-06	genus.LachnospiraceaeUCG001.id.11321	0.00106289	19.5132
rs74034332	G	A	0.168045	0.0382637	3.33e-06	genus.LachnospiraceaeUCG001.id.11321	0.00105057	19.2866
rs78848836	A	G	-0.118868	0.0259753	3.38e-06	genus.LachnospiraceaeUCG001.id.11321	0.00114055	20.9404
rs8104225	A	G	0.0892098	0.0197665	8.04e-06	genus.LachnospiraceaeUCG001.id.11321	0.00110939	20.3677
rs9403580	C	T	0.107801	0.0229777	3.47e-06	genus.LachnospiraceaeUCG001.id.11321	0.00119869	22.0092
rs985416	C	T	0.0970258	0.0181807	1.46e-07	genus.LachnospiraceaeUCG001.id.11321	0.00155053	28.4794
rs10827477	A	G	-0.0547387	0.0115163	2.19e-06	genus.Ruminiclostridium5.id.11355	0.00123034	22.591
rs113753996	T	C	0.0820689	0.0174463	3.99e-06	genus.Ruminiclostridium5.id.11355	0.00120512	22.1273
rs1223978	T	C	0.0484169	0.0108254	8.16e-06	genus.Ruminiclostridium5.id.11355	0.00108951	20.0023
rs1492620	T	C	-0.0830505	0.0180073	3.53e-06	genus.Ruminiclostridium5.id.11355	0.00115847	21.2698
rs2482038	C	A	0.0518991	0.0108777	1.7e-06	genus.Ruminiclostridium5.id.11355	0.00123968	22.7627
rs2791343	T	C	0.051717	0.0113369	5.54e-06	genus.Ruminiclostridium5.id.11355	0.00113341	20.8092
rs2833828	G	A	0.0489617	0.0108702	6.82e-06	genus.Ruminiclostridium5.id.11355	0.00110499	20.2868
rs4955951	A	G	-0.0713749	0.0165826	9.96e-06	genus.Ruminiclostridium5.id.11355	0.00100913	18.5251
rs6121460	G	A	0.0932955	0.0199206	2.64e-06	genus.Ruminiclostridium5.id.11355	0.00119453	21.9328
rs79968837	A	G	-0.0950311	0.0193507	1.15e-06	genus.Ruminiclostridium5.id.11355	0.00131331	24.1164
rs8053158	A	G	-0.0740543	0.0159151	5.9e-06	genus.Ruminiclostridium5.id.11355	0.00117915	21.65
rs10829821	T	C	-0.097606	0.0216072	3.47e-06	genus.Ruminiclostridium6.id.11356	0.0011114	20.4047
rs116969552	A	G	-0.166823	0.0376681	9.16e-06	genus.Ruminiclostridium6.id.11356	0.00106832	19.6128
rs11992182	A	C	0.0625299	0.0137876	4.65e-06	genus.Ruminiclostridium6.id.11356	0.00112025	20.5673
rs1756364	G	T	0.0999189	0.0197169	2.54e-07	genus.Ruminiclostridium6.id.11356	0.00139834	25.6801
rs2548459	C	T	0.0554866	0.0122755	6.4e-06	genus.Ruminiclostridium6.id.11356	0.0011128	20.4304
rs35362464	C	A	0.0720077	0.0165387	8.99e-06	genus.Ruminiclostridium6.id.11356	0.00103254	18.9554
rs61060922	T	G	0.15913	0.0322283	1.09e-06	genus.Ruminiclostridium6.id.11356	0.00132755	24.3783
rs663262	T	C	-0.13498	0.0310715	3.39e-06	genus.Ruminiclostridium6.id.11356	0.00102795	18.871
rs67479537	T	C	0.118994	0.026487	9.3e-06	genus.Ruminiclostridium6.id.11356	0.00109928	20.1819
rs71414120	T	G	0.200894	0.0406434	1.08e-06	genus.Ruminiclostridium6.id.11356	0.00133038	24.4304
rs72991535	T	G	0.135604	0.0295174	4.95e-06	genus.Ruminiclostridium6.id.11356	0.00114945	21.1039
rs73176030	T	C	0.058665	0.013208	7.29e-06	genus.Ruminiclostridium6.id.11356	0.00107453	19.7271
rs77193512	A	G	0.0736533	0.0153163	1.3e-06	genus.Ruminiclostridium6.id.11356	0.00125929	23.1233
rs792058	G	A	0.0554234	0.0125423	8.58e-06	genus.Ruminiclostridium6.id.11356	0.00106358	19.5257
rs79968172	G	A	0.11614	0.0243083	1.66e-06	genus.Ruminiclostridium6.id.11356	0.00124311	22.8258
rs9555756	A	C	-0.0804138	0.0176692	7.1e-06	genus.Ruminiclostridium6.id.11356	0.00112808	20.7112
rs10831953	G	A	0.0537537	0.0123746	9.95e-06	order.Bifidobacteriales.id.432	0.0010278	18.8683
rs11655079	T	C	-0.0586146	0.0129952	5.92e-06	order.Bifidobacteriales.id.432	0.00110807	20.3435
rs11745923	G	T	0.0579759	0.0121021	2.49e-06	order.Bifidobacteriales.id.432	0.00124976	22.9481
rs12465599	A	G	0.0530218	0.0117672	7.13e-06	order.Bifidobacteriales.id.432	0.00110582	20.3021
rs13020688	G	A	0.0584045	0.0122081	1.57e-06	order.Bifidobacteriales.id.432	0.00124639	22.886
rs182549	C	T	0.11707	0.0126703	5.94e-20	order.Bifidobacteriales.id.432	0.00463338	85.367
rs1879087	C	T	0.105039	0.0239306	1.05e-06	order.Bifidobacteriales.id.432	0.0010494	19.2651
rs1961273	C	T	0.0688125	0.0131699	1.7e-07	order.Bifidobacteriales.id.432	0.00148636	27.2989
rs4957061	T	C	0.0569873	0.0116907	1.15e-06	order.Bifidobacteriales.id.432	0.00129393	23.7601
rs540489	T	G	-0.0632518	0.013817	5.37e-06	order.Bifidobacteriales.id.432	0.00114137	20.9555
rs55888705	A	G	0.053673	0.0120586	8.66e-06	order.Bifidobacteriales.id.432	0.00107907	19.8104
rs638382	T	C	-0.0602866	0.0122474	5.56e-07	order.Bifidobacteriales.id.432	0.00131942	24.2287
rs6430601	T	G	0.0845099	0.016945	2.46e-07	order.Bifidobacteriales.id.432	0.00135439	24.8719
rs6899771	A	G	-0.0914312	0.0202604	7.28e-06	order.Bifidobacteriales.id.432	0.00110921	20.3644
rs7174549	C	T	0.0551726	0.0124655	6.87e-06	order.Bifidobacteriales.id.432	0.00106701	19.5887
rs7322849	T	C	0.110676	0.0200996	1.74e-08	order.Bifidobacteriales.id.432	0.0016505	30.3185
rs73797465	T	G	-0.0942612	0.0208421	4.85e-06	order.Bifidobacteriales.id.432	0.00111403	20.4531
rs7570971	A	C	0.112508	0.0125178	2.53e-19	order.Bifidobacteriales.id.432	0.00438531	80.7764
rs7588568	A	C	-0.060716	0.0130605	3.73e-06	order.Bifidobacteriales.id.432	0.001177	21.6104
rs857444	C	T	0.0553965	0.0120669	3.82e-06	order.Bifidobacteriales.id.432	0.00114782	21.074
rs10831953	G	A	0.0537537	0.0123746	9.95e-06	family.Bifidobacteriaceae.id.433	0.0010278	18.8683
rs11655079	T	C	-0.0586146	0.0129952	5.92e-06	family.Bifidobacteriaceae.id.433	0.00110807	20.3435
rs11745923	G	T	0.0579759	0.0121021	2.49e-06	family.Bifidobacteriaceae.id.433	0.00124976	22.9481
rs12465599	A	G	0.0530218	0.0117672	7.13e-06	family.Bifidobacteriaceae.id.433	0.00110582	20.3021
rs13020688	G	A	0.0584045	0.0122081	1.57e-06	family.Bifidobacteriaceae.id.433	0.00124639	22.886
rs182549	C	T	0.11707	0.0126703	5.94e-20	family.Bifidobacteriaceae.id.433	0.00463338	85.367
rs1879087	C	T	0.105039	0.0239306	1.05e-06	family.Bifidobacteriaceae.id.433	0.0010494	19.2651
rs1961273	C	T	0.0688125	0.0131699	1.7e-07	family.Bifidobacteriaceae.id.433	0.00148636	27.2989
rs4957061	T	C	0.0569873	0.0116907	1.15e-06	family.Bifidobacteriaceae.id.433	0.00129393	23.7601
rs540489	T	G	-0.0632518	0.013817	5.37e-06	family.Bifidobacteriaceae.id.433	0.00114137	20.9555
rs55888705	A	G	0.053673	0.0120586	8.66e-06	family.Bifidobacteriaceae.id.433	0.00107907	19.8104
rs638382	T	C	-0.0602866	0.0122474	5.56e-07	family.Bifidobacteriaceae.id.433	0.00131942	24.2287
rs6430601	T	G	0.0845099	0.016945	2.46e-07	family.Bifidobacteriaceae.id.433	0.00135439	24.8719
rs6899771	A	G	-0.0914312	0.0202604	7.28e-06	family.Bifidobacteriaceae.id.433	0.00110921	20.3644
rs7174549	C	T	0.0551726	0.0124655	6.87e-06	family.Bifidobacteriaceae.id.433	0.00106701	19.5887
rs7322849	T	C	0.110676	0.0200996	1.74e-08	family.Bifidobacteriaceae.id.433	0.0016505	30.3185
rs73797465	T	G	-0.0942612	0.0208421	4.85e-06	family.Bifidobacteriaceae.id.433	0.00111403	20.4531
rs7570971	A	C	0.112508	0.0125178	2.53e-19	family.Bifidobacteriaceae.id.433	0.00438531	80.7764
rs7588568	A	C	-0.060716	0.0130605	3.73e-06	family.Bifidobacteriaceae.id.433	0.001177	21.6104
rs857444	C	T	0.0553965	0.0120669	3.82e-06	family.Bifidobacteriaceae.id.433	0.00114782	21.074
rs10965428	C	A	-0.119902	0.0258219	4.29e-06	family.Pasteurellaceae.id.3689	0.00117427	21.5602
rs111582866	G	A	-0.113957	0.0256403	7.07e-06	family.Pasteurellaceae.id.3689	0.0010759	19.7521
rs12050685	A	G	-0.0670948	0.015239	9.19e-06	family.Pasteurellaceae.id.3689	0.00105586	19.3839
rs16970009	A	G	0.187381	0.0429572	7.32e-06	family.Pasteurellaceae.id.3689	0.00103641	19.0265
rs35510	A	G	0.122729	0.0264958	4.02e-06	family.Pasteurellaceae.id.3689	0.00116852	21.4545
rs4822728	T	C	0.0685479	0.0149032	4.72e-06	family.Pasteurellaceae.id.3689	0.0011522	21.1545
rs6972479	A	G	-0.0781862	0.0175366	7.75e-06	family.Pasteurellaceae.id.3689	0.00108268	19.8769
rs72756943	G	A	0.13988	0.0303029	3.35e-06	family.Pasteurellaceae.id.3689	0.00116049	21.3069
rs73139353	A	C	-0.222573	0.0484634	8.71e-06	family.Pasteurellaceae.id.3689	0.00114873	21.0907
rs76022354	C	T	0.24289	0.0500406	1.83e-06	family.Pasteurellaceae.id.3689	0.00128297	23.5586
rs78909003	T	C	-0.241159	0.0498372	2.05e-06	family.Pasteurellaceae.id.3689	0.00127511	23.4141
rs9382510	C	T	-0.0881865	0.0169965	2.48e-07	family.Pasteurellaceae.id.3689	0.00146572	26.9192
rs9895850	T	C	-0.176406	0.041017	9.08e-06	family.Pasteurellaceae.id.3689	0.00100755	18.496
rs9938097	T	C	-0.0710386	0.0158024	8.23e-06	family.Pasteurellaceae.id.3689	0.00110069	20.2077
rs10965428	C	A	-0.119902	0.0258219	4.29e-06	order.Pasteurellales.id.3688	0.00117427	21.5602
rs111582866	G	A	-0.113957	0.0256403	7.07e-06	order.Pasteurellales.id.3688	0.0010759	19.7521
rs12050685	A	G	-0.0670948	0.015239	9.19e-06	order.Pasteurellales.id.3688	0.00105586	19.3839
rs16970009	A	G	0.187381	0.0429572	7.32e-06	order.Pasteurellales.id.3688	0.00103641	19.0265
rs35510	A	G	0.122729	0.0264958	4.02e-06	order.Pasteurellales.id.3688	0.00116852	21.4545
rs4822728	T	C	0.0685479	0.0149032	4.72e-06	order.Pasteurellales.id.3688	0.0011522	21.1545
rs6972479	A	G	-0.0781862	0.0175366	7.75e-06	order.Pasteurellales.id.3688	0.00108268	19.8769
rs72756943	G	A	0.13988	0.0303029	3.35e-06	order.Pasteurellales.id.3688	0.00116049	21.3069
rs73139353	A	C	-0.222573	0.0484634	8.71e-06	order.Pasteurellales.id.3688	0.00114873	21.0907
rs76022354	C	T	0.24289	0.0500406	1.83e-06	order.Pasteurellales.id.3688	0.00128297	23.5586
rs78909003	T	C	-0.241159	0.0498372	2.05e-06	order.Pasteurellales.id.3688	0.00127511	23.4141
rs9382510	C	T	-0.0881865	0.0169965	2.48e-07	order.Pasteurellales.id.3688	0.00146572	26.9192
rs9895850	T	C	-0.176406	0.041017	9.08e-06	order.Pasteurellales.id.3688	0.00100755	18.496
rs9938097	T	C	-0.0710386	0.0158024	8.23e-06	order.Pasteurellales.id.3688	0.00110069	20.2077
rs11766971	T	C	0.0476376	0.010646	9.4e-06	phylum.Actinobacteria.id.400	0.00109056	20.0216
rs12528285	C	T	0.0809469	0.0180784	5.69e-06	phylum.Actinobacteria.id.400	0.00109196	20.0473
rs13192624	T	C	-0.0522862	0.0117742	9.33e-06	phylum.Actinobacteria.id.400	0.00107409	19.719
rs1397793	G	A	-0.0521387	0.0111587	3.74e-06	phylum.Actinobacteria.id.400	0.00118898	21.8306
rs1879087	C	T	0.101683	0.0216503	2.48e-07	phylum.Actinobacteria.id.400	0.0012013	22.0571
rs4429415	C	T	0.0581908	0.0111343	2.05e-07	phylum.Actinobacteria.id.400	0.00148708	27.3121
rs4988235	G	A	0.084524	0.0114729	1.12e-13	phylum.Actinobacteria.id.400	0.00295072	54.2733
rs55888705	A	G	0.0534221	0.0109975	1.31e-06	phylum.Actinobacteria.id.400	0.00128497	23.5954
rs638382	T	C	-0.0501706	0.0111272	5.03e-06	phylum.Actinobacteria.id.400	0.00110725	20.3284
rs6430601	T	G	0.0700828	0.0153019	2.38e-06	phylum.Actinobacteria.id.400	0.00114244	20.9752
rs6496870	T	C	0.0510777	0.0113809	4.62e-06	phylum.Actinobacteria.id.400	0.00109707	20.1413
rs6743026	T	C	0.0589446	0.0134622	9.88e-06	phylum.Actinobacteria.id.400	0.00104424	19.1703
rs74037001	G	A	-0.0819391	0.0165334	6.71e-07	phylum.Actinobacteria.id.400	0.00133746	24.5605
rs75211493	G	A	0.0840786	0.0184739	9.27e-06	phylum.Actinobacteria.id.400	0.00112815	20.7125
rs7570971	A	C	0.086653	0.0113623	1.41e-14	phylum.Actinobacteria.id.400	0.00316127	58.1584
rs80124826	T	C	-0.124191	0.0278566	8.75e-06	phylum.Actinobacteria.id.400	0.00108257	19.8748
rs8047955	A	G	0.0521115	0.0111192	2.66e-06	phylum.Actinobacteria.id.400	0.00119619	21.9632
rs857444	C	T	0.0507315	0.0109885	3.8e-06	phylum.Actinobacteria.id.400	0.00116086	21.3137
rs9833771	T	C	0.0490077	0.0106564	4.07e-06	phylum.Actinobacteria.id.400	0.00115188	21.1486
rs12022129	G	A	0.0619356	0.0138937	8e-06	genus.Bifidobacterium.id.436	0.00108236	19.871
rs12465599	A	G	0.0535787	0.0118217	6.27e-06	genus.Bifidobacterium.id.436	0.00111876	20.5399
rs13020688	G	A	0.0562696	0.0122617	4.07e-06	genus.Bifidobacterium.id.436	0.00114695	21.0581
rs182549	C	T	0.119703	0.0127294	1.28e-20	genus.Bifidobacterium.id.436	0.00479856	88.4252
rs1879087	C	T	0.105365	0.0240529	1.45e-06	genus.Bifidobacterium.id.436	0.00104521	19.1881
rs1961273	C	T	0.0674036	0.0132319	3.51e-07	genus.Bifidobacterium.id.436	0.00141289	25.9477
rs2491158	G	A	0.0712624	0.015983	8.05e-06	genus.Bifidobacterium.id.436	0.00108277	19.8784
rs2686790	T	C	0.070741	0.0157926	7.5e-06	genus.Bifidobacterium.id.436	0.00109285	20.0637
rs540489	T	G	-0.0637641	0.0138746	5.19e-06	genus.Bifidobacterium.id.436	0.0011503	21.1197
rs55888705	A	G	0.0546319	0.0121139	6.67e-06	genus.Bifidobacterium.id.436	0.00110776	20.3378
rs56108664	T	C	0.0729971	0.0157926	2.44e-06	genus.Bifidobacterium.id.436	0.00116359	21.3639
rs5746486	T	C	-0.0536216	0.0120801	9e-06	genus.Bifidobacterium.id.436	0.00107319	19.7023
rs62181700	G	A	-0.0624643	0.0131205	2.17e-06	genus.Bifidobacterium.id.436	0.00123431	22.6641
rs638382	T	C	-0.0650864	0.0123008	9.45e-08	genus.Bifidobacterium.id.436	0.00152424	27.9958
rs6430601	T	G	0.0796261	0.0170313	1.09e-06	genus.Bifidobacterium.id.436	0.00119041	21.857
rs7322849	T	C	0.112428	0.0201813	1.08e-08	genus.Bifidobacterium.id.436	0.00168936	31.0336
rs73797465	T	G	-0.0953566	0.0209236	4.38e-06	genus.Bifidobacterium.id.436	0.00113119	20.7684
rs75344046	C	T	0.232354	0.0505979	4.86e-06	genus.Bifidobacterium.id.436	0.00114852	21.0869
rs7570971	A	C	0.113335	0.0125748	2.01e-19	genus.Bifidobacterium.id.436	0.00440973	81.2282
rs857444	C	T	0.0558234	0.0121219	3.57e-06	genus.Bifidobacterium.id.436	0.00115502	21.2064
rs11655079	T	C	-0.0560674	0.0124286	5.93e-06	class.Actinobacteria.id.419	0.00110841	20.3496
rs11745923	G	T	0.0563759	0.0115529	1.58e-06	class.Actinobacteria.id.419	0.0012967	23.8111
rs12049045	A	G	0.0510452	0.0114325	8.63e-06	class.Actinobacteria.id.419	0.00108582	19.9345
rs134366	G	A	0.111877	0.023501	1.5e-06	class.Actinobacteria.id.419	0.00123416	22.6612
rs1376754	G	A	0.0509242	0.0112503	6.71e-06	class.Actinobacteria.id.419	0.00111593	20.4879
rs1515761	T	C	0.0762317	0.0169884	4.96e-06	class.Actinobacteria.id.419	0.00109671	20.1346
rs182549	C	T	0.111489	0.012066	3.79e-20	class.Actinobacteria.id.419	0.00463367	85.3725
rs1961273	C	T	0.0602969	0.0126047	1.75e-06	class.Actinobacteria.id.419	0.00124619	22.8824
rs35564151	G	A	0.05389	0.0114886	1.87e-06	class.Actinobacteria.id.419	0.0011983	22.0019
rs4945008	A	G	0.0540741	0.0121393	5.39e-06	class.Actinobacteria.id.419	0.00108073	19.841
rs4954556	A	G	0.1226	0.0247436	2.9e-07	class.Actinobacteria.id.419	0.00133683	24.5489
rs4957061	T	C	0.0496002	0.0111773	9.66e-06	class.Actinobacteria.id.419	0.00107257	19.6909
rs62168955	T	C	0.244958	0.0499791	2.14e-06	class.Actinobacteria.id.419	0.00130809	24.0204
rs6430601	T	G	0.0760397	0.0161513	1.06e-06	class.Actinobacteria.id.419	0.0012071	22.1637
rs6660520	A	G	0.0711483	0.0134495	1.11e-07	class.Actinobacteria.id.419	0.00152353	27.9827
rs6730157	G	A	0.107534	0.0119089	2.43e-19	class.Actinobacteria.id.419	0.00442614	81.5319
rs72767435	T	C	-0.126352	0.0273626	2.57e-06	class.Actinobacteria.id.419	0.00116131	21.322
rs7322849	T	C	0.0944467	0.0192976	6.21e-07	class.Actinobacteria.id.419	0.00130437	23.9521
rs80083040	T	G	0.155784	0.0348017	8.62e-06	class.Actinobacteria.id.419	0.00109137	20.0365
rs8047955	A	G	0.0575816	0.0116762	8.34e-07	class.Actinobacteria.id.419	0.0013243	24.3186
rs857444	C	T	0.0509553	0.011539	8.92e-06	class.Actinobacteria.id.419	0.00106213	19.4991
rs961091	G	A	0.0501255	0.011255	8.68e-06	class.Actinobacteria.id.419	0.00108034	19.8338
rs10842464	T	C	-0.0758215	0.0172568	6.6e-06	genus.Paraprevotella.id.962	0.0010515	19.3037
rs140997932	T	C	-0.162376	0.0354178	2.11e-06	genus.Paraprevotella.id.962	0.00114473	21.0172
rs145020347	A	G	-0.12465	0.0262323	4.03e-06	genus.Paraprevotella.id.962	0.00122964	22.5781
rs17109926	A	G	-0.0988335	0.0216172	6.75e-06	genus.Paraprevotella.id.962	0.00113846	20.9019
rs17785622	A	G	0.248065	0.0524304	1.93e-06	genus.Paraprevotella.id.962	0.00121909	22.3842
rs2081023	A	G	-0.122561	0.0236507	2.64e-07	genus.Paraprevotella.id.962	0.00146211	26.8528
rs3008582	T	C	0.10572	0.0227246	4.36e-06	genus.Paraprevotella.id.962	0.00117873	21.6422
rs3801748	G	A	0.0779721	0.0171691	5.2e-06	genus.Paraprevotella.id.962	0.0011233	20.6233
rs4756632	G	T	-0.138905	0.0289897	3.82e-06	genus.Paraprevotella.id.962	0.00125029	22.9577
rs4767113	C	T	0.0882466	0.018382	2.14e-06	genus.Paraprevotella.id.962	0.00125507	23.0457
rs7240324	T	G	-0.10229	0.0226948	5.96e-06	genus.Paraprevotella.id.962	0.00110646	20.3139
rs9602779	A	C	-0.106692	0.0220264	6.93e-07	genus.Paraprevotella.id.962	0.00127768	23.4614
rs9900242	A	G	-0.0852967	0.0175212	1.14e-06	genus.Paraprevotella.id.962	0.00129056	23.6981
rs10872669	A	G	-0.123071	0.0275665	9.49e-06	family.BacteroidalesS24.7group.id.11173	0.00108561	19.9306
rs12748533	G	T	-0.0821108	0.0172701	2.59e-06	family.BacteroidalesS24.7group.id.11173	0.00123106	22.6042
rs17043785	T	C	-0.176187	0.0347133	5.12e-07	family.BacteroidalesS24.7group.id.11173	0.00140264	25.7592
rs61508842	T	C	0.122574	0.0272389	7.83e-06	family.BacteroidalesS24.7group.id.11173	0.00110292	20.2487
rs689695	C	A	0.0814578	0.0167057	1.28e-06	family.BacteroidalesS24.7group.id.11173	0.00129472	23.7746
rs7217209	C	T	0.0843019	0.0187308	8.43e-06	family.BacteroidalesS24.7group.id.11173	0.00110327	20.2553
rs738193	T	C	0.0847328	0.0165856	3.82e-07	family.BacteroidalesS24.7group.id.11173	0.0014211	26.0986
rs78609301	A	G	-0.0867065	0.0195709	7.09e-06	family.BacteroidalesS24.7group.id.11173	0.0010691	19.6273
rs941000	C	T	0.0850266	0.0163382	3.16e-07	family.BacteroidalesS24.7group.id.11173	0.00147455	27.0817
rs10873449	T	C	0.0654843	0.0143973	4.11e-06	genus.RuminococcaceaeUCG005.id.11363	0.00112673	20.6864
rs10937802	G	A	0.0755811	0.0168226	8.17e-06	genus.RuminococcaceaeUCG005.id.11363	0.00109942	20.1844
rs10950694	T	C	0.0577628	0.011412	4.3e-07	genus.RuminococcaceaeUCG005.id.11363	0.00139498	25.6182
rs114279581	A	G	-0.146604	0.0316034	3.22e-06	genus.RuminococcaceaeUCG005.id.11363	0.00117197	21.5179
rs12288512	A	G	0.066635	0.0144356	3.1e-06	genus.RuminococcaceaeUCG005.id.11363	0.00116047	21.3066
rs12458218	T	C	0.0677322	0.0144525	2.41e-06	genus.RuminococcaceaeUCG005.id.11363	0.00119615	21.9625
rs2893871	G	A	-0.073644	0.015548	3.54e-06	genus.RuminococcaceaeUCG005.id.11363	0.00122179	22.4338
rs34781347	G	A	0.188685	0.0386484	6.05e-07	genus.RuminococcaceaeUCG005.id.11363	0.00129792	23.8335
rs55793120	T	C	0.121548	0.0279546	7.37e-06	genus.RuminococcaceaeUCG005.id.11363	0.00102977	18.9044
rs72776570	C	A	0.087067	0.0197179	5.36e-06	genus.RuminococcaceaeUCG005.id.11363	0.001062	19.4968
rs7449320	C	A	0.0599163	0.0130836	4.81e-06	genus.RuminococcaceaeUCG005.id.11363	0.00114219	20.9706
rs7555878	A	G	0.0586677	0.0125277	2.81e-06	genus.RuminococcaceaeUCG005.id.11363	0.00119436	21.9296
rs7586445	G	A	0.0782349	0.0176458	8.81e-06	genus.RuminococcaceaeUCG005.id.11363	0.00107067	19.6561
rs898577	T	C	-0.123012	0.0286671	7.46e-06	genus.RuminococcaceaeUCG005.id.11363	0.00100299	18.4122
rs10875374	C	T	-0.0536759	0.0119436	8.1e-06	family.Clostridiaceae1.id.1869	0.00110005	20.196
rs12186080	G	A	0.0748236	0.016246	5.34e-06	family.Clostridiaceae1.id.1869	0.00115527	21.211
rs12341505	G	A	0.0814503	0.0179338	4.54e-06	family.Clostridiaceae1.id.1869	0.00112345	20.626
rs2795528	G	A	-0.180969	0.0390911	3.81e-06	family.Clostridiaceae1.id.1869	0.0011672	21.4303
rs2817172	C	T	0.0563367	0.012392	5.27e-06	family.Clostridiaceae1.id.1869	0.00112567	20.6668
rs4723021	T	C	-0.106376	0.0241944	7.42e-06	family.Clostridiaceae1.id.1869	0.00105294	19.3302
rs550843	T	C	-0.0734787	0.0168383	7.09e-06	family.Clostridiaceae1.id.1869	0.00103723	19.0415
rs56188186	A	G	0.0967774	0.0217471	8.24e-06	family.Clostridiaceae1.id.1869	0.00107864	19.8025
rs62397761	A	G	0.0615805	0.0136198	9.08e-06	family.Clostridiaceae1.id.1869	0.00111343	20.4419
rs881532	A	G	-0.0533035	0.0119011	7.9e-06	family.Clostridiaceae1.id.1869	0.00109261	20.0593
rs10885477	T	C	-0.135137	0.0301894	8.6e-06	genus.Holdemania.id.2157	0.00109135	20.0361
rs11080063	G	A	-0.0665238	0.0149837	6.67e-06	genus.Holdemania.id.2157	0.00107361	19.7102
rs111745969	A	G	0.120677	0.0265781	3.71e-06	genus.Holdemania.id.2157	0.00112283	20.6147
rs113593397	A	G	-0.128935	0.0282526	9.36e-06	genus.Holdemania.id.2157	0.00113431	20.8257
rs116500994	G	T	-0.13755	0.0293386	2.34e-06	genus.Holdemania.id.2157	0.00119709	21.9797
rs12701617	A	G	-0.0660617	0.0149427	9.52e-06	genus.Holdemania.id.2157	0.00106459	19.5443
rs1867876	T	C	0.0842919	0.0162192	2.74e-07	genus.Holdemania.id.2157	0.00147053	27.0078
rs4146507	C	T	0.079488	0.0177002	7.23e-06	genus.Holdemania.id.2157	0.00109842	20.1661
rs6133067	T	C	0.0910829	0.0178561	5.17e-07	genus.Holdemania.id.2157	0.00141673	26.0182
rs73139538	G	A	-0.148594	0.0327469	7.77e-06	genus.Holdemania.id.2157	0.00112143	20.589
rs77293403	A	G	0.164556	0.0341775	1.77e-06	genus.Holdemania.id.2157	0.00126242	23.1807
rs80149660	C	T	-0.232987	0.0519183	6.04e-06	genus.Holdemania.id.2157	0.00109685	20.1372
rs9500080	C	T	0.0926764	0.0178886	4.09e-07	genus.Holdemania.id.2157	0.00146134	26.8387
rs9529719	T	C	0.074038	0.0160494	5.97e-06	genus.Holdemania.id.2157	0.00115901	21.2797
rs967319	T	C	0.0788638	0.0176744	8.38e-06	genus.Holdemania.id.2157	0.00108442	19.9087
rs10890671	T	C	-0.0537401	0.0118848	6.52e-06	genus.Collinsella.id.815	0.0011136	20.445
rs11597285	G	T	-0.0537947	0.0120548	9.38e-06	genus.Collinsella.id.815	0.00108464	19.9127
rs1496626	T	C	-0.0722307	0.01616	6.78e-06	genus.Collinsella.id.815	0.00108814	19.9772
rs149807560	C	A	-0.104264	0.0235841	7.1e-06	genus.Collinsella.id.815	0.00106456	19.5438
rs2103510	G	A	0.0786551	0.0168217	2.42e-06	genus.Collinsella.id.815	0.00119069	21.8621
rs62102630	A	G	-0.0696299	0.0153325	8.31e-06	genus.Collinsella.id.815	0.00112326	20.6226
rs62448871	C	A	-0.0540309	0.0120324	6.78e-06	genus.Collinsella.id.815	0.00109825	20.163
rs73052258	G	A	0.0930178	0.0202658	1.72e-06	genus.Collinsella.id.815	0.00114737	21.0659
rs75672793	A	G	-0.108908	0.0240522	6.14e-06	genus.Collinsella.id.815	0.00111668	20.5016
rs9541268	C	A	0.09597	0.0197312	8.79e-07	genus.Collinsella.id.815	0.00128826	23.6559
rs10898797	C	T	0.12238	0.0274683	8.85e-06	genus.Tyzzerella3.id.11335	0.00108116	19.8489
rs112102233	A	G	-0.216348	0.0477575	6.18e-06	genus.Tyzzerella3.id.11335	0.00111773	20.5211
rs1232220	G	T	-0.143869	0.031828	7.91e-06	genus.Tyzzerella3.id.11335	0.00111284	20.4312
rs17706273	T	C	-0.140368	0.0274708	5.88e-07	genus.Tyzzerella3.id.11335	0.00142161	26.1079
rs191093	G	A	0.159008	0.0353306	6.76e-06	genus.Tyzzerella3.id.11335	0.00110321	20.2541
rs4904512	T	C	-0.117151	0.0250306	3.09e-06	genus.Tyzzerella3.id.11335	0.00119298	21.9042
rs55799124	A	G	-0.11435	0.0238604	1.34e-06	genus.Tyzzerella3.id.11335	0.00125076	22.9664
rs67476743	T	G	0.132164	0.022208	3.74e-09	genus.Tyzzerella3.id.11335	0.00192739	35.4146
rs6920448	C	T	-0.141081	0.0305446	4.15e-06	genus.Tyzzerella3.id.11335	0.00116188	21.3326
rs7019909	T	C	0.144156	0.0301626	1.76e-06	genus.Tyzzerella3.id.11335	0.0012439	22.8402
rs7333521	T	C	-0.207191	0.0453121	4.88e-06	genus.Tyzzerella3.id.11335	0.00113873	20.907
rs75091807	G	T	-0.184966	0.0383029	1.71e-06	genus.Tyzzerella3.id.11335	0.0012699	23.3183
rs7561370	T	C	0.131341	0.0286292	1.52e-06	genus.Tyzzerella3.id.11335	0.00114626	21.0454
rs10899911	A	G	-0.0717102	0.0148151	1.15e-06	genus.Parasutterella.id.2892	0.00127584	23.4275
rs11715853	G	A	-0.0662952	0.0146114	6.23e-06	genus.Parasutterella.id.2892	0.00112123	20.5853
rs2090816	A	C	0.0840967	0.0177315	2.9e-06	genus.Parasutterella.id.2892	0.001225	22.4928
rs2387977	T	C	-0.0681778	0.0134756	5.38e-07	genus.Parasutterella.id.2892	0.00139376	25.5958
rs35055552	T	C	0.109554	0.0235433	3.35e-06	genus.Parasutterella.id.2892	0.00117927	21.6521
rs55877868	A	C	-0.104458	0.0228089	2.87e-06	genus.Parasutterella.id.2892	0.00114229	20.9724
rs62273907	A	G	0.229468	0.0502262	5.88e-06	genus.Parasutterella.id.2892	0.00113682	20.8718
rs6809952	G	A	-0.0684957	0.0150892	8.13e-06	genus.Parasutterella.id.2892	0.0011223	20.605
rs6828768	C	T	0.0636852	0.0132645	1.78e-06	genus.Parasutterella.id.2892	0.0012553	23.05
rs7303158	C	T	0.0646859	0.0134256	1.33e-06	genus.Parasutterella.id.2892	0.00126417	23.2129
rs7311004	T	C	-0.0617522	0.0136438	5.92e-06	genus.Parasutterella.id.2892	0.0011157	20.4837
rs7572229	G	A	0.066273	0.0132736	6.32e-07	genus.Parasutterella.id.2892	0.0013574	24.9272
rs78383039	T	C	-0.146315	0.0297119	1.57e-06	genus.Parasutterella.id.2892	0.00132051	24.2488
rs8039785	T	G	0.0618345	0.0133	3.62e-06	genus.Parasutterella.id.2892	0.00117719	21.6139
rs823424	G	A	-0.0713448	0.0156958	4.95e-06	genus.Parasutterella.id.2892	0.0011253	20.6601
rs10904297	A	G	-0.167804	0.0389812	2.69e-06	genus..Ruminococcustorquesgroup.id.14377	0.00100939	18.5298
rs10967781	C	A	0.0507994	0.0113322	8.37e-06	genus..Ruminococcustorquesgroup.id.14377	0.00109449	20.0938
rs12434631	A	G	0.074697	0.0153401	2.77e-06	genus..Ruminococcustorquesgroup.id.14377	0.0012912	23.7099
rs1475330	T	C	0.0523492	0.01182	8.13e-06	genus..Ruminococcustorquesgroup.id.14377	0.00106836	19.6137
rs158487	A	G	0.0531781	0.0116341	7.52e-06	genus..Ruminococcustorquesgroup.id.14377	0.00113791	20.8919
rs35866622	T	C	-0.0612024	0.0109421	2.21e-08	genus..Ruminococcustorquesgroup.id.14377	0.00170292	31.2831
rs4073731	T	C	0.0651948	0.0142221	4.05e-06	genus..Ruminococcustorquesgroup.id.14377	0.00114446	21.0123
rs77034621	T	G	-0.151553	0.0335878	6.07e-06	genus..Ruminococcustorquesgroup.id.14377	0.00110888	20.3583
rs8080469	G	A	0.0490727	0.0107036	3.5e-06	genus..Ruminococcustorquesgroup.id.14377	0.00114478	21.0181
rs8141465	A	G	0.0480778	0.0107442	9.65e-06	genus..Ruminococcustorquesgroup.id.14377	0.0010906	20.0224
rs10916131	C	T	-0.069333	0.0146753	2.87e-06	genus.RuminococcaceaeUCG002.id.11360	0.00121556	22.3193
rs10927423	C	A	-0.0713617	0.0147712	8.5e-07	genus.RuminococcaceaeUCG002.id.11360	0.001271	23.3386
rs10964441	G	A	-0.14906	0.034486	7.45e-06	genus.RuminococcaceaeUCG002.id.11360	0.00101764	18.6816
rs113147300	A	G	-0.075842	0.0164562	7.69e-06	genus.RuminococcaceaeUCG002.id.11360	0.0011568	21.2391
rs11607472	A	G	-0.0780229	0.0176325	7.19e-06	genus.RuminococcaceaeUCG002.id.11360	0.00106648	19.5791
rs116974815	C	A	-0.189731	0.0396566	2.03e-06	genus.RuminococcaceaeUCG002.id.11360	0.00124653	22.8886
rs11750293	G	T	-0.0578304	0.0120512	1.76e-06	genus.RuminococcaceaeUCG002.id.11360	0.00125402	23.0264
rs12463378	A	G	-0.0522061	0.0112086	2.96e-06	genus.RuminococcaceaeUCG002.id.11360	0.00118147	21.6926
rs15256	C	T	0.0732376	0.016834	9.46e-06	genus.RuminococcaceaeUCG002.id.11360	0.00103097	18.9265
rs55793120	T	C	0.137396	0.027414	4.81e-07	genus.RuminococcaceaeUCG002.id.11360	0.00136776	25.1178
rs56030423	G	A	-0.0982874	0.0216344	6.3e-06	genus.RuminococcaceaeUCG002.id.11360	0.00112413	20.6386
rs57079348	T	G	-0.076573	0.017282	7.22e-06	genus.RuminococcaceaeUCG002.id.11360	0.0010693	19.631
rs6542556	A	G	0.050974	0.011406	7.86e-06	genus.RuminococcaceaeUCG002.id.11360	0.00108782	19.9713
rs6793778	C	T	-0.0558706	0.0125258	9.81e-06	genus.RuminococcaceaeUCG002.id.11360	0.00108364	19.8945
rs7120052	A	C	0.0624796	0.0135523	1.97e-06	genus.RuminococcaceaeUCG002.id.11360	0.00115757	21.2533
rs7155595	C	A	0.0569929	0.0116986	1.15e-06	genus.RuminococcaceaeUCG002.id.11360	0.00129244	23.7327
rs7249614	A	G	-0.0492778	0.0110807	9.07e-06	genus.RuminococcaceaeUCG002.id.11360	0.00107722	19.7764
rs7342369	C	A	-0.0527803	0.0116023	5.66e-06	genus.RuminococcaceaeUCG002.id.11360	0.0011271	20.6933
rs76847269	A	G	0.163508	0.0356151	5.17e-06	genus.RuminococcaceaeUCG002.id.11360	0.00114792	21.0759
rs77564310	A	C	-0.0713093	0.0140855	3.29e-07	genus.RuminococcaceaeUCG002.id.11360	0.00139553	25.6284
rs79016051	C	T	-0.0887747	0.0189424	2.34e-06	genus.RuminococcaceaeUCG002.id.11360	0.00119616	21.9626
rs882348	A	G	-0.0799946	0.0178618	5.45e-06	genus.RuminococcaceaeUCG002.id.11360	0.00109244	20.0561
rs10927394	G	T	-0.232262	0.0512364	7.02e-06	genus.Faecalibacterium.id.2057	0.00111921	20.5483
rs114946999	C	T	-0.0861565	0.01896	5.7e-06	genus.Faecalibacterium.id.2057	0.00112463	20.6478
rs11776390	T	C	-0.078354	0.017183	6.4e-06	genus.Faecalibacterium.id.2057	0.00113248	20.7921
rs1271565	C	T	-0.0576251	0.0119649	1.3e-06	genus.Faecalibacterium.id.2057	0.00126315	23.1942
rs12753492	A	C	0.0641305	0.0149933	8.8e-06	genus.Faecalibacterium.id.2057	0.000996552	18.294
rs2835874	T	C	-0.0866356	0.0196496	7.54e-06	genus.Faecalibacterium.id.2057	0.00105883	19.4385
rs6910935	A	G	0.134864	0.0277032	1.38e-06	genus.Faecalibacterium.id.2057	0.00129054	23.6978
rs75499067	C	T	0.227585	0.0465522	1.76e-06	genus.Faecalibacterium.id.2057	0.00130149	23.8991
rs79656633	T	C	0.145631	0.0323019	8.14e-06	genus.Faecalibacterium.id.2057	0.00110706	20.3248
rs9536330	T	C	-0.048317	0.010797	5.33e-06	genus.Faecalibacterium.id.2057	0.00109074	20.0248
rs10931481	G	A	0.0610096	0.0130484	3.38e-06	genus..Ruminococcusgauvreauiigroup.id.11342	0.00119059	21.8603
rs12079579	A	G	0.0955324	0.0213436	5.04e-06	genus..Ruminococcusgauvreauiigroup.id.11342	0.00109117	20.0328
rs12539819	C	T	0.110654	0.0240684	4.49e-06	genus..Ruminococcusgauvreauiigroup.id.11342	0.00115117	21.1356
rs1391597	C	T	0.0590284	0.0124874	1.86e-06	genus..Ruminococcusgauvreauiigroup.id.11342	0.00121689	22.3438
rs2047242	A	G	-0.067603	0.0133738	2.46e-07	genus..Ruminococcusgauvreauiigroup.id.11342	0.0013913	25.5506
rs2105937	A	G	0.0580215	0.0127806	5.1e-06	genus..Ruminococcusgauvreauiigroup.id.11342	0.00112251	20.6088
rs2166943	A	C	0.0566974	0.0123497	5.28e-06	genus..Ruminococcusgauvreauiigroup.id.11342	0.00114793	21.0762
rs289410	G	A	-0.0654926	0.0139101	2.27e-06	genus..Ruminococcusgauvreauiigroup.id.11342	0.00120726	22.1666
rs431418	A	G	-0.094737	0.0210157	5.54e-06	genus..Ruminococcusgauvreauiigroup.id.11342	0.0011068	20.3202
rs71386687	T	G	0.121037	0.02386	2.91e-07	genus..Ruminococcusgauvreauiigroup.id.11342	0.00140116	25.7319
rs73802842	C	A	0.0736808	0.0169665	7.48e-06	genus..Ruminococcusgauvreauiigroup.id.11342	0.00102726	18.8583
rs9870933	A	G	0.0621643	0.0126072	8.49e-07	genus..Ruminococcusgauvreauiigroup.id.11342	0.00132395	24.3122
rs10952110	G	T	0.0487709	0.0109614	9.08e-06	genus.LachnospiraceaeNK4A136group.id.11319	0.00107825	19.7953
rs11263806	A	G	-0.0524615	0.0116758	5.07e-06	genus.LachnospiraceaeNK4A136group.id.11319	0.00109959	20.1876
rs12611395	A	G	-0.0902532	0.0199652	5.83e-06	genus.LachnospiraceaeNK4A136group.id.11319	0.001113	20.434
rs160061	A	G	0.0513831	0.0108094	2.12e-06	genus.LachnospiraceaeNK4A136group.id.11319	0.00123056	22.595
rs28540839	A	C	0.0508285	0.0110591	9.34e-06	genus.LachnospiraceaeNK4A136group.id.11319	0.00115047	21.1228
rs2880566	T	C	0.0599578	0.0134693	5.61e-06	genus.LachnospiraceaeNK4A136group.id.11319	0.00107928	19.8144
rs4955932	T	C	-0.0492283	0.0109388	7.05e-06	genus.LachnospiraceaeNK4A136group.id.11319	0.0011031	20.252
rs59805249	T	C	0.0936162	0.0207982	9.45e-06	genus.LachnospiraceaeNK4A136group.id.11319	0.00110349	20.2593
rs68104925	T	C	-0.0549104	0.0115385	2.37e-06	genus.LachnospiraceaeNK4A136group.id.11319	0.00123332	22.6457
rs7073658	T	G	-0.0499621	0.0109693	5.27e-06	genus.LachnospiraceaeNK4A136group.id.11319	0.00112989	20.7444
rs73044693	A	G	-0.10758	0.0229884	3.57e-06	genus.LachnospiraceaeNK4A136group.id.11319	0.00119268	21.8988
rs7616165	G	T	-0.230542	0.0483465	2.77e-06	genus.LachnospiraceaeNK4A136group.id.11319	0.00123832	22.7377
rs76193507	A	G	-0.22973	0.0499776	2.93e-06	genus.LachnospiraceaeNK4A136group.id.11319	0.00115076	21.1282
rs7832116	A	G	-0.0714756	0.0151703	3.57e-06	genus.LachnospiraceaeNK4A136group.id.11319	0.00120893	22.1975
rs954878	A	G	-0.0520656	0.0109082	1.78e-06	genus.LachnospiraceaeNK4A136group.id.11319	0.00124067	22.7809
rs10976229	T	G	0.095976	0.0214554	7.04e-06	genus.RuminococcaceaeUCG004.id.11362	0.00108988	20.0092
rs11961899	G	A	-0.0707825	0.0161381	9.18e-06	genus.RuminococcaceaeUCG004.id.11362	0.00104783	19.2363
rs12125734	G	T	0.133972	0.0257417	2.09e-07	genus.RuminococcaceaeUCG004.id.11362	0.00147473	27.085
rs2248146	T	C	0.0689452	0.0153649	8.2e-06	genus.RuminococcaceaeUCG004.id.11362	0.00109666	20.1337
rs3800154	A	C	-0.0797959	0.0177639	6.12e-06	genus.RuminococcaceaeUCG004.id.11362	0.00109902	20.1771
rs511258	G	A	-0.0757474	0.0162475	4.52e-06	genus.RuminococcaceaeUCG004.id.11362	0.00118372	21.734
rs550351	A	C	0.078587	0.018003	9.43e-06	genus.RuminococcaceaeUCG004.id.11362	0.00103791	19.054
rs6769553	A	G	0.0849743	0.0157451	7.91e-08	genus.RuminococcaceaeUCG004.id.11362	0.00158562	29.1248
rs7569771	A	G	-0.075914	0.0170308	8.12e-06	genus.RuminococcaceaeUCG004.id.11362	0.00108219	19.8678
rs872501	G	A	0.116125	0.025946	5.81e-06	genus.RuminococcaceaeUCG004.id.11362	0.00109103	20.0302
rs9818949	G	T	0.0859927	0.0188671	5.39e-06	genus.RuminococcaceaeUCG004.id.11362	0.00113141	20.7724
rs11026530	T	C	0.0822408	0.0186379	9.43e-06	family.Enterobacteriaceae.id.3469	0.00106052	19.4696
rs2374342	C	A	0.0582927	0.0126195	4.52e-06	family.Enterobacteriaceae.id.3469	0.00116209	21.3365
rs35673018	G	A	0.0899642	0.0202934	7.63e-06	family.Enterobacteriaceae.id.3469	0.00107044	19.6519
rs504442	T	G	0.084159	0.0189479	5.17e-06	family.Enterobacteriaceae.id.3469	0.00107452	19.7268
rs62210023	A	G	0.0606754	0.0130125	3.13e-06	family.Enterobacteriaceae.id.3469	0.0011841	21.741
rs78143293	A	G	-0.0848521	0.0170415	1.2e-06	family.Enterobacteriaceae.id.3469	0.00134997	24.7905
rs79757635	C	A	0.0758597	0.0171286	9.32e-06	family.Enterobacteriaceae.id.3469	0.00106836	19.6136
rs11026530	T	C	0.0822408	0.0186379	9.43e-06	order.Enterobacteriales.id.3468	0.00106052	19.4696
rs2374342	C	A	0.0582927	0.0126195	4.52e-06	order.Enterobacteriales.id.3468	0.00116209	21.3365
rs35673018	G	A	0.0899642	0.0202934	7.63e-06	order.Enterobacteriales.id.3468	0.00107044	19.6519
rs504442	T	G	0.084159	0.0189479	5.17e-06	order.Enterobacteriales.id.3468	0.00107452	19.7268
rs62210023	A	G	0.0606754	0.0130125	3.13e-06	order.Enterobacteriales.id.3468	0.0011841	21.741
rs78143293	A	G	-0.0848521	0.0170415	1.2e-06	order.Enterobacteriales.id.3468	0.00134997	24.7905
rs79757635	C	A	0.0758597	0.0171286	9.32e-06	order.Enterobacteriales.id.3468	0.00106836	19.6136
rs11027642	C	T	0.129006	0.0284844	4.92e-06	genus.Eisenbergiella.id.11304	0.00111717	20.5106
rs11079158	T	C	0.100627	0.022546	7.35e-06	genus.Eisenbergiella.id.11304	0.00108497	19.9188
rs11938607	T	C	0.0978125	0.0216636	8.22e-06	genus.Eisenbergiella.id.11304	0.00111032	20.3848
rs12257723	A	C	-0.0952742	0.0211569	8.85e-06	genus.Eisenbergiella.id.11304	0.0011045	20.2779
rs12710729	C	A	0.0893384	0.0199069	9.84e-06	genus.Eisenbergiella.id.11304	0.00109696	20.1393
rs13258851	A	G	0.137001	0.0302124	7.75e-06	genus.Eisenbergiella.id.11304	0.00111994	20.5615
rs1508033	A	C	0.091546	0.0195787	3.23e-06	genus.Eisenbergiella.id.11304	0.00119068	21.862
rs1553971	T	G	0.120965	0.0263054	5.27e-06	genus.Eisenbergiella.id.11304	0.00115166	21.1447
rs2683098	C	T	0.107319	0.022515	2.24e-06	genus.Eisenbergiella.id.11304	0.00123729	22.7187
rs3812426	G	A	0.106447	0.0224159	2.72e-06	genus.Eisenbergiella.id.11304	0.00122807	22.5493
rs4462860	G	A	0.0939071	0.0201104	4.16e-06	genus.Eisenbergiella.id.11304	0.00118751	21.8037
rs11054680	T	C	-0.104751	0.0226998	2.31e-06	genus.Turicibacter.id.2162	0.00115977	21.2938
rs11666533	C	T	-0.111689	0.0248436	7.37e-06	genus.Turicibacter.id.2162	0.00110081	20.2101
rs12603364	T	C	0.110861	0.0225598	8.67e-07	genus.Turicibacter.id.2162	0.00131496	24.1469
rs149744580	A	G	0.169883	0.0315478	7.01e-08	genus.Turicibacter.id.2162	0.00157861	28.9958
rs2834977	T	C	-0.0959995	0.0208261	3.96e-06	genus.Turicibacter.id.2162	0.00115723	21.247
rs2952020	G	A	-0.0759019	0.0165764	5.63e-06	genus.Turicibacter.id.2162	0.00114191	20.9654
rs3734633	G	A	-0.120957	0.02683	5.32e-06	genus.Turicibacter.id.2162	0.00110698	20.3233
rs4869133	G	A	0.131186	0.027197	2.55e-06	genus.Turicibacter.id.2162	0.00126702	23.2654
rs55756211	T	C	-0.115115	0.0240708	2.81e-06	genus.Turicibacter.id.2162	0.0012455	22.8698
rs7199484	G	A	-0.0731428	0.0160172	5.77e-06	genus.Turicibacter.id.2162	0.00113574	20.852
rs11069458	T	C	-0.0680947	0.015503	7.72e-06	genus.Bilophila.id.3170	0.00105085	19.2917
rs1241171	G	A	-0.0692654	0.0150148	4.24e-06	genus.Bilophila.id.3170	0.00115902	21.2798
rs1571225	C	T	0.0826826	0.0170621	1.12e-06	genus.Bilophila.id.3170	0.00127881	23.4821
rs1969927	G	A	0.0564589	0.0126935	9.07e-06	genus.Bilophila.id.3170	0.00107755	19.7824
rs2728491	G	T	-0.0627416	0.0139456	6.33e-06	genus.Bilophila.id.3170	0.00110244	20.24
rs3827020	C	T	0.0766479	0.0160642	1.79e-06	genus.Bilophila.id.3170	0.00123978	22.7645
rs4798126	G	A	0.073288	0.016799	7.15e-06	genus.Bilophila.id.3170	0.00103669	19.0316
rs542415	T	C	-0.0613623	0.0133436	4.71e-06	genus.Bilophila.id.3170	0.00115175	21.1463
rs60178956	G	A	-0.0624818	0.0141485	8.06e-06	genus.Bilophila.id.3170	0.00106225	19.5012
rs6793291	C	A	0.112729	0.0241633	3.11e-06	genus.Bilophila.id.3170	0.00118535	21.7638
rs72676854	T	C	0.123209	0.026882	5.62e-06	genus.Bilophila.id.3170	0.00114409	21.0056
rs7802841	C	A	0.0670097	0.0137701	1.77e-06	genus.Bilophila.id.3170	0.00128957	23.6799
rs9899990	A	G	-0.102702	0.0233878	9.07e-06	genus.Bilophila.id.3170	0.00105033	19.2822
rs1107244	G	A	0.0758558	0.0171182	3.59e-06	genus.Alistipes.id.968	0.00106954	19.6352
rs11769002	G	A	-0.0528793	0.0109389	1.45e-06	genus.Alistipes.id.968	0.00127255	23.367
rs11958296	A	G	-0.0981222	0.0218272	9.3e-06	genus.Alistipes.id.968	0.00110068	20.2076
rs12990744	C	T	-0.0776618	0.0172986	8.21e-06	genus.Alistipes.id.968	0.00109779	20.1545
rs1689282	A	C	-0.0520061	0.0113942	5.28e-06	genus.Alistipes.id.968	0.00113462	20.8314
rs2290844	C	T	0.0813969	0.0191632	9.1e-06	genus.Alistipes.id.968	0.000982775	18.0408
rs2450745	A	C	-0.080524	0.0184702	7.12e-06	genus.Alistipes.id.968	0.00103528	19.0057
rs2875322	T	C	-0.0580945	0.0131432	8.78e-06	genus.Alistipes.id.968	0.00106415	19.5362
rs34417064	A	G	-0.048202	0.0106868	7.01e-06	genus.Alistipes.id.968	0.00110802	20.3426
rs4810359	A	G	-0.0652428	0.0146155	7.5e-06	genus.Alistipes.id.968	0.00108534	19.9256
rs62576416	T	C	0.0492647	0.0109733	7.5e-06	genus.Alistipes.id.968	0.0010978	20.1546
rs67705352	T	G	-0.0532404	0.0110864	1.65e-06	genus.Alistipes.id.968	0.0012559	23.061
rs7129639	C	A	-0.0524955	0.0109584	1.78e-06	genus.Alistipes.id.968	0.00124971	22.9471
rs8130320	A	G	-0.049002	0.010717	4.84e-06	genus.Alistipes.id.968	0.00113864	20.9053
rs11073596	T	G	0.0510212	0.0114339	8.14e-06	class.Coriobacteriia.id.809	0.00108453	19.9108
rs11250875	T	C	0.06075	0.0130939	4.83e-06	class.Coriobacteriia.id.809	0.00117232	21.5244
rs11656361	A	C	0.0773006	0.017553	8.02e-06	class.Coriobacteriia.id.809	0.00105635	19.3928
rs12974142	G	A	0.0789796	0.0177205	8.51e-06	class.Coriobacteriia.id.809	0.00108196	19.8635
rs13307134	C	T	0.0565686	0.0126265	7.8e-06	class.Coriobacteriia.id.809	0.00109323	20.0707
rs1397793	G	A	-0.0498855	0.0112446	9.77e-06	class.Coriobacteriia.id.809	0.00107199	19.6804
rs1816223	A	G	-0.0586265	0.0129006	4.84e-06	class.Coriobacteriia.id.809	0.00112481	20.6512
rs240104	T	C	-0.0603429	0.0126849	1.52e-06	class.Coriobacteriia.id.809	0.00123237	22.6284
rs2442778	G	A	-0.116408	0.0258545	9.03e-06	class.Coriobacteriia.id.809	0.00110412	20.2708
rs3025411	A	G	0.0926543	0.0209468	8.27e-06	class.Coriobacteriia.id.809	0.0010657	19.5647
rs34739816	G	T	0.0965017	0.0207666	3.88e-06	class.Coriobacteriia.id.809	0.00117606	21.5931
rs45480394	T	G	-0.0504262	0.0113307	9.71e-06	class.Coriobacteriia.id.809	0.00107878	19.8051
rs4880783	G	T	0.056503	0.0125055	5.9e-06	class.Coriobacteriia.id.809	0.00111187	20.4133
rs67561917	A	G	-0.0714367	0.0154113	5.39e-06	class.Coriobacteriia.id.809	0.00117018	21.4852
rs719099	A	G	0.0778402	0.0155815	5.43e-07	class.Coriobacteriia.id.809	0.00135893	24.9554
rs7540303	C	T	0.0483227	0.0109062	9.62e-06	class.Coriobacteriia.id.809	0.00106929	19.6306
rs7898585	T	C	0.0731501	0.0164186	5.25e-06	class.Coriobacteriia.id.809	0.00108116	19.8489
rs8010111	G	A	-0.103377	0.0229286	6.9e-06	class.Coriobacteriia.id.809	0.00110716	20.3267
rs11073596	T	G	0.0510212	0.0114339	8.14e-06	family.Coriobacteriaceae.id.811	0.00108453	19.9108
rs11250875	T	C	0.06075	0.0130939	4.83e-06	family.Coriobacteriaceae.id.811	0.00117232	21.5244
rs11656361	A	C	0.0773006	0.017553	8.02e-06	family.Coriobacteriaceae.id.811	0.00105635	19.3928
rs12974142	G	A	0.0789796	0.0177205	8.51e-06	family.Coriobacteriaceae.id.811	0.00108196	19.8635
rs13307134	C	T	0.0565686	0.0126265	7.8e-06	family.Coriobacteriaceae.id.811	0.00109323	20.0707
rs1397793	G	A	-0.0498855	0.0112446	9.77e-06	family.Coriobacteriaceae.id.811	0.00107199	19.6804
rs1816223	A	G	-0.0586265	0.0129006	4.84e-06	family.Coriobacteriaceae.id.811	0.00112481	20.6512
rs240104	T	C	-0.0603429	0.0126849	1.52e-06	family.Coriobacteriaceae.id.811	0.00123237	22.6284
rs2442778	G	A	-0.116408	0.0258545	9.03e-06	family.Coriobacteriaceae.id.811	0.00110412	20.2708
rs3025411	A	G	0.0926543	0.0209468	8.27e-06	family.Coriobacteriaceae.id.811	0.0010657	19.5647
rs34739816	G	T	0.0965017	0.0207666	3.88e-06	family.Coriobacteriaceae.id.811	0.00117606	21.5931
rs45480394	T	G	-0.0504262	0.0113307	9.71e-06	family.Coriobacteriaceae.id.811	0.00107878	19.8051
rs4880783	G	T	0.056503	0.0125055	5.9e-06	family.Coriobacteriaceae.id.811	0.00111187	20.4133
rs67561917	A	G	-0.0714367	0.0154113	5.39e-06	family.Coriobacteriaceae.id.811	0.00117018	21.4852
rs719099	A	G	0.0778402	0.0155815	5.43e-07	family.Coriobacteriaceae.id.811	0.00135893	24.9554
rs7540303	C	T	0.0483227	0.0109062	9.62e-06	family.Coriobacteriaceae.id.811	0.00106929	19.6306
rs7898585	T	C	0.0731501	0.0164186	5.25e-06	family.Coriobacteriaceae.id.811	0.00108116	19.8489
rs8010111	G	A	-0.103377	0.0229286	6.9e-06	family.Coriobacteriaceae.id.811	0.00110716	20.3267
rs11073596	T	G	0.0510212	0.0114339	8.14e-06	order.Coriobacteriales.id.810	0.00108453	19.9108
rs11250875	T	C	0.06075	0.0130939	4.83e-06	order.Coriobacteriales.id.810	0.00117232	21.5244
rs11656361	A	C	0.0773006	0.017553	8.02e-06	order.Coriobacteriales.id.810	0.00105635	19.3928
rs12974142	G	A	0.0789796	0.0177205	8.51e-06	order.Coriobacteriales.id.810	0.00108196	19.8635
rs13307134	C	T	0.0565686	0.0126265	7.8e-06	order.Coriobacteriales.id.810	0.00109323	20.0707
rs1397793	G	A	-0.0498855	0.0112446	9.77e-06	order.Coriobacteriales.id.810	0.00107199	19.6804
rs1816223	A	G	-0.0586265	0.0129006	4.84e-06	order.Coriobacteriales.id.810	0.00112481	20.6512
rs240104	T	C	-0.0603429	0.0126849	1.52e-06	order.Coriobacteriales.id.810	0.00123237	22.6284
rs2442778	G	A	-0.116408	0.0258545	9.03e-06	order.Coriobacteriales.id.810	0.00110412	20.2708
rs3025411	A	G	0.0926543	0.0209468	8.27e-06	order.Coriobacteriales.id.810	0.0010657	19.5647
rs34739816	G	T	0.0965017	0.0207666	3.88e-06	order.Coriobacteriales.id.810	0.00117606	21.5931
rs45480394	T	G	-0.0504262	0.0113307	9.71e-06	order.Coriobacteriales.id.810	0.00107878	19.8051
rs4880783	G	T	0.056503	0.0125055	5.9e-06	order.Coriobacteriales.id.810	0.00111187	20.4133
rs67561917	A	G	-0.0714367	0.0154113	5.39e-06	order.Coriobacteriales.id.810	0.00117018	21.4852
rs719099	A	G	0.0778402	0.0155815	5.43e-07	order.Coriobacteriales.id.810	0.00135893	24.9554
rs7540303	C	T	0.0483227	0.0109062	9.62e-06	order.Coriobacteriales.id.810	0.00106929	19.6306
rs7898585	T	C	0.0731501	0.0164186	5.25e-06	order.Coriobacteriales.id.810	0.00108116	19.8489
rs8010111	G	A	-0.103377	0.0229286	6.9e-06	order.Coriobacteriales.id.810	0.00110716	20.3267
rs11110282	A	G	-0.10239	0.0217849	3.96e-06	order.Lactobacillales.id.1800	0.00120304	22.0891
rs11627423	C	A	0.0499263	0.0109744	5.09e-06	order.Lactobacillales.id.1800	0.00112722	20.6954
rs11730038	G	A	-0.0605384	0.0129052	5.1e-06	order.Lactobacillales.id.1800	0.00119842	22.0043
rs12797734	T	C	0.0571279	0.0127113	7.77e-06	order.Lactobacillales.id.1800	0.00110012	20.1973
rs1595463	C	A	0.0479749	0.0108801	7.44e-06	order.Lactobacillales.id.1800	0.00105901	19.4418
rs2370083	G	T	-0.08054	0.0180992	8.33e-06	order.Lactobacillales.id.1800	0.00107854	19.8007
rs2952251	A	G	-0.0629317	0.0124177	3.36e-07	order.Lactobacillales.id.1800	0.00139845	25.682
rs34989881	A	G	0.113479	0.0246452	4.09e-06	order.Lactobacillales.id.1800	0.00115469	21.2003
rs35344081	G	A	0.0642442	0.0127358	4.16e-07	order.Lactobacillales.id.1800	0.00138552	25.4442
rs4028634	T	C	0.0532915	0.01101	1.35e-06	order.Lactobacillales.id.1800	0.00127582	23.4271
rs57872228	C	T	-0.0688415	0.0146994	2.58e-06	order.Lactobacillales.id.1800	0.00119449	21.932
rs74663707	C	T	0.0982594	0.0224613	8.4e-06	order.Lactobacillales.id.1800	0.00104238	19.1362
rs77558518	A	G	-0.106466	0.0223484	1.67e-06	order.Lactobacillales.id.1800	0.00123593	22.6938
rs78938557	T	C	0.10553	0.0233581	2.31e-06	order.Lactobacillales.id.1800	0.00111172	20.4105
rs9581006	C	T	0.22583	0.0469228	1.77e-06	order.Lactobacillales.id.1800	0.00126138	23.1617
rs11110282	A	G	-0.101189	0.0217379	4.85e-06	class.Bacilli.id.1673	0.00118011	21.6676
rs11730038	G	A	-0.0630747	0.0128717	1.96e-06	class.Bacilli.id.1673	0.00130758	24.0111
rs12797734	T	C	0.0572158	0.0126793	7.21e-06	class.Bacilli.id.1673	0.00110907	20.3619
rs13068444	A	G	0.0601035	0.0136407	9.53e-06	class.Bacilli.id.1673	0.00105746	19.4133
rs1595463	C	A	0.0476864	0.0108547	7.97e-06	class.Bacilli.id.1673	0.00105123	19.2987
rs28564647	T	G	-0.0613034	0.0137579	7.81e-06	class.Bacilli.id.1673	0.00108143	19.8537
rs2952251	A	G	-0.0598868	0.0123903	1.08e-06	class.Bacilli.id.1673	0.00127218	23.3602
rs34989881	A	G	0.111056	0.0246039	6.55e-06	class.Bacilli.id.1673	0.00110967	20.3728
rs35344081	G	A	0.0619529	0.0127066	1.01e-06	class.Bacilli.id.1673	0.00129449	23.7705
rs4028634	T	C	0.0520614	0.0109842	2.21e-06	class.Bacilli.id.1673	0.0012234	22.4633
rs4459992	T	C	0.0535854	0.0116362	4.3e-06	class.Bacilli.id.1673	0.00115497	21.2055
rs57872228	C	T	-0.0714773	0.0146647	9.22e-07	class.Bacilli.id.1673	0.00129369	23.7557
rs694949	A	G	-0.081146	0.0180042	7.6e-06	class.Bacilli.id.1673	0.00110638	20.3124
rs74663707	C	T	0.0979154	0.0224074	8.46e-06	class.Bacilli.id.1673	0.00104009	19.094
rs7666190	C	A	-0.104044	0.0247934	8.47e-06	class.Bacilli.id.1673	0.000959285	17.6092
rs77558518	A	G	-0.107255	0.0222879	1.34e-06	class.Bacilli.id.1673	0.0012611	23.1565
rs78938557	T	C	0.108007	0.0232858	1.07e-06	class.Bacilli.id.1673	0.0011717	21.513
rs9581006	C	T	0.225309	0.0467697	1.79e-06	class.Bacilli.id.1673	0.0012638	23.2062
rs11126423	C	T	0.0904399	0.0196301	5.91e-06	genus.FamilyXIIIAD3011group.id.11293	0.00115604	21.2251
rs11736617	G	A	-0.0759493	0.0172101	9.02e-06	genus.FamilyXIIIAD3011group.id.11293	0.00106077	19.4741
rs12812672	T	C	-0.096065	0.020828	2.56e-06	genus.FamilyXIIIAD3011group.id.11293	0.00115859	21.2721
rs149302	T	C	-0.0645635	0.0143225	7.48e-06	genus.FamilyXIIIAD3011group.id.11293	0.00110677	20.3195
rs16840310	A	G	-0.0608052	0.0122149	6.75e-07	genus.FamilyXIIIAD3011group.id.11293	0.00134932	24.7787
rs16940167	C	T	0.0732552	0.0159898	3.91e-06	genus.FamilyXIIIAD3011group.id.11293	0.00114313	20.9878
rs17156849	G	A	-0.112891	0.0245292	4.19e-06	genus.FamilyXIIIAD3011group.id.11293	0.00115358	21.18
rs62029761	A	G	0.128753	0.0276002	3.89e-06	genus.FamilyXIIIAD3011group.id.11293	0.00118516	21.7604
rs62200412	C	T	-0.0800851	0.0163834	5.8e-07	genus.FamilyXIIIAD3011group.id.11293	0.00130116	23.893
rs72730932	C	A	-0.0899559	0.0177107	6.89e-07	genus.FamilyXIIIAD3011group.id.11293	0.00140469	25.7968
rs739451	C	T	0.0649589	0.0147534	7.88e-06	genus.FamilyXIIIAD3011group.id.11293	0.00105593	19.3851
rs9276029	A	G	-0.0811384	0.0185669	8.93e-06	genus.FamilyXIIIAD3011group.id.11293	0.00104022	19.0964
rs9837139	A	G	0.10752	0.0240482	8.71e-06	genus.FamilyXIIIAD3011group.id.11293	0.00108879	19.9891
rs11128180	A	G	0.0592944	0.0128769	3.67e-06	class.Betaproteobacteria.id.2867	0.00115479	21.2021
rs1511453	A	G	0.0923492	0.0199158	4.76e-06	class.Betaproteobacteria.id.2867	0.00117101	21.5004
rs1928341	A	G	0.0525581	0.0110408	2.02e-06	class.Betaproteobacteria.id.2867	0.00123408	22.6598
rs2321387	G	A	-0.0494596	0.0109424	5.8e-06	class.Betaproteobacteria.id.2867	0.00111274	20.4293
rs2613606	C	T	-0.0513106	0.0109091	2.2e-06	class.Betaproteobacteria.id.2867	0.0012048	22.1214
rs320161	A	G	0.0572286	0.01262	7.33e-06	class.Betaproteobacteria.id.2867	0.00112001	20.563
rs4033856	C	T	0.0832423	0.0167237	5.17e-07	class.Betaproteobacteria.id.2867	0.00134908	24.7743
rs56386628	C	T	-0.0622252	0.0135688	5.87e-06	class.Betaproteobacteria.id.2867	0.00114539	21.0295
rs6087811	T	G	-0.0978177	0.0198522	7.44e-07	class.Betaproteobacteria.id.2867	0.00132204	24.277
rs62395635	T	C	0.109741	0.0236	2.94e-06	class.Betaproteobacteria.id.2867	0.00117761	21.6216
rs75242906	C	T	-0.121083	0.028075	9.27e-06	class.Betaproteobacteria.id.2867	0.00101319	18.5997
rs9964679	A	G	0.052911	0.0114866	4.85e-06	class.Betaproteobacteria.id.2867	0.0011556	21.2171
rs11128180	A	G	0.0648288	0.0140126	4.52e-06	genus.LachnospiraceaeUCG004.id.11324	0.00116571	21.4029
rs12072562	T	C	0.133104	0.0303566	7.07e-06	genus.LachnospiraceaeUCG004.id.11324	0.00104718	19.2243
rs12202257	G	A	-0.0550876	0.0124186	7.03e-06	genus.LachnospiraceaeUCG004.id.11324	0.00107176	19.6762
rs12673420	G	A	0.0554351	0.0118375	2.98e-06	genus.LachnospiraceaeUCG004.id.11324	0.00119435	21.9293
rs12747809	G	A	-0.062197	0.0125685	8.65e-07	genus.LachnospiraceaeUCG004.id.11324	0.00133351	24.4879
rs12894272	A	G	0.0579792	0.0125229	4.34e-06	genus.LachnospiraceaeUCG004.id.11324	0.00116742	21.4344
rs233486	A	G	-0.0799088	0.017766	6.28e-06	genus.LachnospiraceaeUCG004.id.11324	0.00110187	20.2296
rs2444793	C	T	-0.0542433	0.0118188	4.77e-06	genus.LachnospiraceaeUCG004.id.11324	0.00114723	21.0633
rs2726805	A	G	0.0548397	0.0120844	6.3e-06	genus.LachnospiraceaeUCG004.id.11324	0.00112163	20.5927
rs2882478	G	A	-0.0577091	0.0118338	1.21e-06	genus.LachnospiraceaeUCG004.id.11324	0.00129501	23.7801
rs35182105	A	G	-0.109724	0.024221	4.87e-06	genus.LachnospiraceaeUCG004.id.11324	0.00111773	20.521
rs62256516	G	A	0.0592366	0.0132222	9.85e-06	genus.LachnospiraceaeUCG004.id.11324	0.00109319	20.07
rs6656451	C	T	-0.05436	0.011947	5.57e-06	genus.LachnospiraceaeUCG004.id.11324	0.00112759	20.7023
rs7629954	A	G	0.108441	0.023825	5.77e-06	genus.LachnospiraceaeUCG004.id.11324	0.00112832	20.7156
rs11141494	G	A	-0.0783421	0.0174393	9.75e-06	genus.Veillonella.id.2198	0.00109915	20.1795
rs1882878	A	G	-0.0768966	0.0163908	2.98e-06	genus.Veillonella.id.2198	0.00119865	22.0084
rs2013594	T	C	-0.0720698	0.0155153	3.42e-06	genus.Veillonella.id.2198	0.0011751	21.5755
rs55807413	A	G	0.107329	0.0237633	5.51e-06	genus.Veillonella.id.2198	0.00111107	20.3985
rs62376424	C	T	-0.0762216	0.0163499	3.65e-06	genus.Veillonella.id.2198	0.00118362	21.7321
rs6656807	A	G	0.0703062	0.0153954	5.5e-06	genus.Veillonella.id.2198	0.00113583	20.8537
rs742016	A	G	-0.0688571	0.0149769	4.66e-06	genus.Veillonella.id.2198	0.00115121	21.1363
rs11146701	A	G	0.0473596	0.010541	7.08e-06	order.Bacteroidales.id.913	0.00109945	20.185
rs111845179	T	C	0.102648	0.0213843	9.24e-07	order.Bacteroidales.id.913	0.00125477	23.0402
rs17343978	A	C	-0.0552057	0.0120278	8.36e-06	order.Bacteroidales.id.913	0.00114736	21.0656
rs2032750	T	C	-0.0508393	0.0106807	1.92e-06	order.Bacteroidales.id.913	0.00123385	22.6555
rs4146051	A	G	-0.107377	0.0245661	8.76e-06	order.Bacteroidales.id.913	0.00104063	19.1041
rs4916508	G	A	-0.0466729	0.0105312	8.47e-06	order.Bacteroidales.id.913	0.00106981	19.6403
rs55773148	G	A	-0.121514	0.0236759	3.9e-07	order.Bacteroidales.id.913	0.00143421	26.3398
rs62531359	T	G	0.0655728	0.0149891	9.09e-06	order.Bacteroidales.id.913	0.00104243	19.1371
rs62575403	C	T	0.140055	0.0311128	7.06e-06	order.Bacteroidales.id.913	0.00110367	20.2625
rs72706335	T	C	-0.22241	0.0493458	7.66e-06	order.Bacteroidales.id.913	0.00110644	20.3134
rs73975615	G	A	-0.207018	0.0442633	1.22e-06	order.Bacteroidales.id.913	0.00119127	21.8728
rs7631304	G	A	-0.0645771	0.0132957	8.37e-07	order.Bacteroidales.id.913	0.00128462	23.5889
rs79585701	A	C	0.0646823	0.0149628	9.99e-06	order.Bacteroidales.id.913	0.00101789	18.6862
rs929878	C	T	-0.0548532	0.012153	4.73e-06	order.Bacteroidales.id.913	0.00110958	20.3712
rs11146701	A	G	0.0473596	0.010541	7.08e-06	class.Bacteroidia.id.912	0.00109945	20.185
rs111845179	T	C	0.102648	0.0213843	9.24e-07	class.Bacteroidia.id.912	0.00125477	23.0402
rs17343978	A	C	-0.0552057	0.0120278	8.36e-06	class.Bacteroidia.id.912	0.00114736	21.0656
rs2032750	T	C	-0.0508393	0.0106807	1.92e-06	class.Bacteroidia.id.912	0.00123385	22.6555
rs4146051	A	G	-0.107377	0.0245661	8.76e-06	class.Bacteroidia.id.912	0.00104063	19.1041
rs4916508	G	A	-0.0466729	0.0105312	8.47e-06	class.Bacteroidia.id.912	0.00106981	19.6403
rs55773148	G	A	-0.121514	0.0236759	3.9e-07	class.Bacteroidia.id.912	0.00143421	26.3398
rs62531359	T	G	0.0655728	0.0149891	9.09e-06	class.Bacteroidia.id.912	0.00104243	19.1371
rs62575403	C	T	0.140055	0.0311128	7.06e-06	class.Bacteroidia.id.912	0.00110367	20.2625
rs72706335	T	C	-0.22241	0.0493458	7.66e-06	class.Bacteroidia.id.912	0.00110644	20.3134
rs73975615	G	A	-0.207018	0.0442633	1.22e-06	class.Bacteroidia.id.912	0.00119127	21.8728
rs7631304	G	A	-0.0645771	0.0132957	8.37e-07	class.Bacteroidia.id.912	0.00128462	23.5889
rs79585701	A	C	0.0646823	0.0149628	9.99e-06	class.Bacteroidia.id.912	0.00101789	18.6862
rs929878	C	T	-0.0548532	0.012153	4.73e-06	class.Bacteroidia.id.912	0.00110958	20.3712
rs11149971	C	T	0.117605	0.02339	1.04e-06	genus.Blautia.id.1992	0.00137655	25.2794
rs113271346	C	T	0.0782682	0.0172116	6.85e-06	genus.Blautia.id.1992	0.00112626	20.6777
rs115043014	G	A	-0.206605	0.043992	5.19e-06	genus.Blautia.id.1992	0.0012012	22.0553
rs117001700	T	C	0.196414	0.0441122	8.84e-06	genus.Blautia.id.1992	0.00107984	19.8246
rs12453000	C	T	0.0625335	0.0129987	1.26e-06	genus.Blautia.id.1992	0.00126031	23.142
rs16892041	T	C	-0.0622605	0.0141804	8.82e-06	genus.Blautia.id.1992	0.00105001	19.2763
rs2788271	T	G	-0.0575596	0.0133492	7.16e-06	genus.Blautia.id.1992	0.00101272	18.591
rs3005511	A	G	0.0501085	0.0110768	6.19e-06	genus.Blautia.id.1992	0.00111459	20.4632
rs4926264	T	C	0.0826207	0.0178239	5.1e-06	genus.Blautia.id.1992	0.00117021	21.4856
rs67794373	C	T	0.0601709	0.0123443	1e-06	genus.Blautia.id.1992	0.00129384	23.7584
rs682885	A	G	-0.0493376	0.0107359	4.49e-06	genus.Blautia.id.1992	0.00115022	21.1182
rs72973581	A	G	0.125169	0.0265408	1.74e-06	genus.Blautia.id.1992	0.00121127	22.2404
rs7860714	A	G	-0.0502178	0.0109853	4.09e-06	genus.Blautia.id.1992	0.00113815	20.8963
rs11150282	T	C	0.098235	0.0197127	7.36e-07	order.Gastranaerophilales.id.1591	0.00135224	24.8324
rs113884518	T	C	-0.20591	0.0455376	7.74e-06	order.Gastranaerophilales.id.1591	0.0011136	20.4452
rs28678345	T	C	0.213083	0.0471377	8.06e-06	order.Gastranaerophilales.id.1591	0.00111296	20.4332
rs367480	G	A	-0.0841649	0.0185948	7.52e-06	order.Gastranaerophilales.id.1591	0.00111582	20.4859
rs4129395	G	A	0.0904264	0.0185253	1.22e-06	order.Gastranaerophilales.id.1591	0.00129747	23.8251
rs789069	A	C	-0.10413	0.0234459	6.5e-06	order.Gastranaerophilales.id.1591	0.00107436	19.7239
rs79790072	T	C	0.226103	0.0488017	3.54e-06	order.Gastranaerophilales.id.1591	0.00116905	21.4644
rs8028558	A	G	0.08346	0.0188504	9.78e-06	order.Gastranaerophilales.id.1591	0.00106771	19.6016
rs9864379	T	C	-0.160521	0.0292752	4.66e-08	order.Gastranaerophilales.id.1591	0.00163665	30.0637
rs11150408	T	G	0.0488254	0.0109063	7.06e-06	genus.Dorea.id.1997	0.00109159	20.0406
rs12537781	T	C	-0.055544	0.0125223	9.15e-06	genus.Dorea.id.1997	0.00107162	19.6735
rs13279148	G	A	0.0715309	0.0150878	2.25e-06	genus.Dorea.id.1997	0.00122407	22.4758
rs1899291	C	T	0.0697217	0.0150285	4.57e-06	genus.Dorea.id.1997	0.00117219	21.522
rs3005511	A	G	0.0516127	0.0112852	5.29e-06	genus.Dorea.id.1997	0.00113919	20.9155
rs345219	T	G	-0.0497368	0.0112621	8.8e-06	genus.Dorea.id.1997	0.00106233	19.5027
rs3752849	G	A	0.163846	0.036608	7.68e-06	genus.Dorea.id.1997	0.00109105	20.0307
rs4793307	C	T	0.0574165	0.0122472	4.01e-06	genus.Dorea.id.1997	0.00119697	21.9775
rs62503162	A	G	-0.0974091	0.0194379	7.47e-07	genus.Dorea.id.1997	0.00136743	25.1117
rs73729431	C	T	-0.13745	0.0299983	3.17e-06	genus.Dorea.id.1997	0.00114341	20.993
rs78772518	A	C	0.13826	0.0283609	3.38e-06	genus.Dorea.id.1997	0.00129416	23.7644
rs11155559	T	C	0.0956023	0.0212961	8.92e-06	genus.Barnesiella.id.944	0.00109764	20.1518
rs113258194	A	G	0.098992	0.0214121	7.31e-06	genus.Barnesiella.id.944	0.00116406	21.3727
rs12909713	C	T	-0.0550716	0.0120039	4.95e-06	genus.Barnesiella.id.944	0.00114634	21.0468
rs13242616	T	C	-0.0583747	0.0123176	2.29e-06	genus.Barnesiella.id.944	0.00122312	22.4582
rs199035	G	A	0.0559495	0.0119716	3e-06	genus.Barnesiella.id.944	0.00118953	21.8407
rs2276875	A	G	-0.0697176	0.0139537	4.65e-07	genus.Barnesiella.id.944	0.0013593	24.9621
rs2428166	G	A	-0.165859	0.0337309	8.51e-07	genus.Barnesiella.id.944	0.00131659	24.1767
rs35177866	A	G	0.0917125	0.0190133	2.95e-06	genus.Barnesiella.id.944	0.00126704	23.2657
rs60316894	C	T	-0.121478	0.025184	1.19e-06	genus.Barnesiella.id.944	0.00126706	23.2661
rs62251337	A	G	-0.0690763	0.0149374	4.24e-06	genus.Barnesiella.id.944	0.00116467	21.3837
rs72684847	T	C	-0.114369	0.0253873	6.76e-06	genus.Barnesiella.id.944	0.00110536	20.2937
rs76181748	C	T	-0.0778559	0.017164	6.78e-06	genus.Barnesiella.id.944	0.00112063	20.5742
rs77455852	T	G	-0.0891491	0.0195601	3.16e-06	genus.Barnesiella.id.944	0.00113137	20.7716
rs79795328	A	G	-0.0818645	0.0176441	4.23e-06	genus.Barnesiella.id.944	0.00117242	21.5263
rs12031543	T	C	-0.127185	0.0281887	6.55e-06	genus.Desulfovibrio.id.3173	0.00110877	20.3562
rs1294544	A	C	0.0688782	0.0153635	7.78e-06	genus.Desulfovibrio.id.3173	0.00109474	20.0984
rs13066142	G	A	0.119141	0.0250891	3.79e-06	genus.Desulfovibrio.id.3173	0.00122806	22.549
rs16863365	A	G	0.109402	0.0226964	1.79e-06	genus.Desulfovibrio.id.3173	0.0012653	23.2337
rs2032031	A	G	-0.0654931	0.0148681	9.14e-06	genus.Desulfovibrio.id.3173	0.00105687	19.4025
rs2590913	G	A	0.154496	0.0339396	6.65e-06	genus.Desulfovibrio.id.3173	0.00112857	20.7202
rs2853179	C	T	0.0811971	0.0174234	2.42e-06	genus.Desulfovibrio.id.3173	0.00118277	21.7165
rs4797774	G	A	0.212582	0.0470044	5.64e-06	genus.Desulfovibrio.id.3173	0.00111402	20.4527
rs6580353	T	C	0.0770979	0.0169735	4.94e-06	genus.Desulfovibrio.id.3173	0.00112371	20.6309
rs72647089	T	G	-0.106594	0.0239337	8.3e-06	genus.Desulfovibrio.id.3173	0.00108039	19.8347
rs7729080	C	A	-0.070287	0.0157691	9.96e-06	genus.Desulfovibrio.id.3173	0.0010821	19.8661
rs111810795	C	T	-0.0867108	0.0180573	1.73e-06	family.Veillonellaceae.id.2172	0.00125572	23.0577
rs114889439	A	G	-0.253809	0.0539169	6.19e-06	family.Veillonellaceae.id.2172	0.00120681	22.1585
rs11700976	C	A	0.0503337	0.0113763	9.25e-06	family.Veillonellaceae.id.2172	0.00106623	19.5745
rs12186441	G	A	0.208096	0.0453999	4.53e-06	family.Veillonellaceae.id.2172	0.00114425	21.0084
rs12668619	A	G	0.055301	0.0117654	2.57e-06	family.Veillonellaceae.id.2172	0.00120318	22.0918
rs12741784	C	T	-0.0621452	0.0119266	1.28e-07	family.Veillonellaceae.id.2172	0.00147822	27.1492
rs1442060	G	A	-0.0514024	0.0112125	4.51e-06	family.Veillonellaceae.id.2172	0.00114464	21.0156
rs1693340	T	C	0.0818934	0.018245	9.25e-06	family.Veillonellaceae.id.2172	0.00109732	20.1459
rs2175069	A	G	-0.0526752	0.0114886	4.64e-06	family.Veillonellaceae.id.2172	0.00114493	21.0209
rs2561116	T	G	-0.083617	0.0187159	7.89e-06	family.Veillonellaceae.id.2172	0.00108716	19.9592
rs2585520	G	T	-0.0904972	0.0200428	5.27e-06	family.Veillonellaceae.id.2172	0.00111038	20.3859
rs4263802	G	A	0.050942	0.0114921	7.45e-06	family.Veillonellaceae.id.2172	0.00107025	19.6484
rs4461038	A	G	-0.0554965	0.0119467	3.73e-06	family.Veillonellaceae.id.2172	0.00117523	21.5779
rs4797169	T	C	0.0587799	0.0128297	4.49e-06	family.Veillonellaceae.id.2172	0.00114322	20.9895
rs61264131	A	C	0.202367	0.0464388	6.75e-06	family.Veillonellaceae.id.2172	0.00103435	18.9886
rs6692542	A	G	0.0534397	0.0118254	8.68e-06	family.Veillonellaceae.id.2172	0.00111228	20.4209
rs6909981	C	T	-0.0638697	0.0141765	5.48e-06	family.Veillonellaceae.id.2172	0.00110553	20.2968
rs79535861	A	C	0.100666	0.0207016	1.58e-06	family.Veillonellaceae.id.2172	0.00128766	23.6449
rs9345168	C	A	0.0509102	0.0113253	8.49e-06	family.Veillonellaceae.id.2172	0.00110061	20.2063
rs11181912	G	A	-0.0579153	0.0118796	9.95e-07	class.Gammaproteobacteria.id.3303	0.00129425	23.766
rs12404135	A	G	-0.0788843	0.0172415	8.89e-06	class.Gammaproteobacteria.id.3303	0.00114008	20.9318
rs2234691	T	C	0.0762905	0.0171962	8.39e-06	class.Gammaproteobacteria.id.3303	0.00107204	19.6813
rs6706173	A	C	0.074251	0.0146392	1.99e-07	class.Gammaproteobacteria.id.3303	0.00140075	25.7243
rs75101789	C	T	0.0729012	0.0163003	8.79e-06	class.Gammaproteobacteria.id.3303	0.00108945	20.0012
rs79795896	A	G	-0.15921	0.0351373	7.92e-06	class.Gammaproteobacteria.id.3303	0.0011182	20.5296
rs9494710	C	T	-0.0549673	0.0120924	4.55e-06	class.Gammaproteobacteria.id.3303	0.00112537	20.6614
rs117107102	A	G	0.204683	0.0431573	2.92e-06	family.Verrucomicrobiaceae.id.4036	0.00122496	22.4922
rs11729256	T	C	0.0749798	0.0150177	6.73e-07	family.Verrucomicrobiaceae.id.4036	0.00135736	24.9264
rs12908520	G	A	0.0619104	0.0130946	2.15e-06	family.Verrucomicrobiaceae.id.4036	0.00121735	22.3521
rs2602429	C	T	0.0745516	0.0156195	2.7e-06	family.Verrucomicrobiaceae.id.4036	0.00124063	22.7801
rs3995795	C	T	0.064218	0.0140994	5.03e-06	family.Verrucomicrobiaceae.id.4036	0.00112985	20.7438
rs4242783	G	A	0.0687992	0.0147694	2.75e-06	family.Verrucomicrobiaceae.id.4036	0.00118176	21.698
rs4936098	A	G	0.0648691	0.0135928	1.13e-06	family.Verrucomicrobiaceae.id.4036	0.00124028	22.7737
rs61779207	G	A	-0.0758811	0.0167762	6.63e-06	family.Verrucomicrobiaceae.id.4036	0.00111429	20.4577
rs74542928	T	C	0.112124	0.0236422	1.65e-06	family.Verrucomicrobiaceae.id.4036	0.00122487	22.4905
rs9349825	A	G	-0.0704354	0.0147128	2.51e-06	family.Verrucomicrobiaceae.id.4036	0.0012481	22.9175
rs941682	G	A	-0.0631526	0.0143767	9.58e-06	family.Verrucomicrobiaceae.id.4036	0.00105101	19.2947
rs117107102	A	G	0.204406	0.0431629	3.01e-06	genus.Akkermansia.id.4037	0.00122134	22.4256
rs11729256	T	C	0.0750473	0.0150184	6.58e-07	genus.Akkermansia.id.4037	0.00135967	24.9689
rs12908520	G	A	0.061772	0.0130954	2.26e-06	genus.Akkermansia.id.4037	0.00121177	22.2496
rs2602429	C	T	0.0745352	0.0156201	2.72e-06	genus.Akkermansia.id.4037	0.00123998	22.7683
rs3995795	C	T	0.0641175	0.0140999	5.22e-06	genus.Akkermansia.id.4037	0.00112624	20.6774
rs4242783	G	A	0.0685454	0.0147701	3e-06	genus.Akkermansia.id.4037	0.00117296	21.5362
rs4936098	A	G	0.0649225	0.0135934	1.1e-06	genus.Akkermansia.id.4037	0.00124221	22.8093
rs61779207	G	A	-0.0760539	0.0167769	6.32e-06	genus.Akkermansia.id.4037	0.00111926	20.5492
rs74542928	T	C	0.112623	0.0236434	1.48e-06	genus.Akkermansia.id.4037	0.00123565	22.6886
rs9349825	A	G	-0.0703407	0.0147133	2.6e-06	genus.Akkermansia.id.4037	0.00124467	22.8544
rs941682	G	A	-0.0632957	0.0143777	9.17e-06	genus.Akkermansia.id.4037	0.00105563	19.3797
rs117107102	A	G	0.204683	0.0431573	2.92e-06	class.Verrucomicrobiae.id.4029	0.00122496	22.4922
rs11729256	T	C	0.0749798	0.0150177	6.73e-07	class.Verrucomicrobiae.id.4029	0.00135736	24.9264
rs12908520	G	A	0.0618926	0.0130946	2.17e-06	class.Verrucomicrobiae.id.4029	0.00121664	22.3392
rs2602429	C	T	0.0746844	0.0156194	2.58e-06	class.Verrucomicrobiae.id.4029	0.00124506	22.8616
rs3995795	C	T	0.0641275	0.0140995	5.19e-06	class.Verrucomicrobiae.id.4029	0.00112667	20.6852
rs4242783	G	A	0.0689292	0.0147693	2.64e-06	class.Verrucomicrobiae.id.4029	0.00118624	21.7803
rs4936098	A	G	0.0648843	0.0135928	1.12e-06	class.Verrucomicrobiae.id.4029	0.00124086	22.7843
rs61779207	G	A	-0.0758309	0.0167762	6.72e-06	class.Verrucomicrobiae.id.4029	0.00111282	20.4307
rs74542928	T	C	0.112164	0.0236422	1.63e-06	class.Verrucomicrobiae.id.4029	0.00122574	22.5064
rs9349825	A	G	-0.0704036	0.0147128	2.54e-06	class.Verrucomicrobiae.id.4029	0.00124698	22.8968
rs941682	G	A	-0.0631436	0.0143767	9.61e-06	class.Verrucomicrobiae.id.4029	0.00105071	19.2892
rs117107102	A	G	0.204683	0.0431573	2.92e-06	order.Verrucomicrobiales.id.4030	0.00122496	22.4922
rs11729256	T	C	0.0749798	0.0150177	6.73e-07	order.Verrucomicrobiales.id.4030	0.00135736	24.9264
rs12908520	G	A	0.0618926	0.0130946	2.17e-06	order.Verrucomicrobiales.id.4030	0.00121664	22.3392
rs2602429	C	T	0.0746844	0.0156194	2.58e-06	order.Verrucomicrobiales.id.4030	0.00124506	22.8616
rs3995795	C	T	0.0641275	0.0140995	5.19e-06	order.Verrucomicrobiales.id.4030	0.00112667	20.6852
rs4242783	G	A	0.0689292	0.0147693	2.64e-06	order.Verrucomicrobiales.id.4030	0.00118624	21.7803
rs4936098	A	G	0.0648843	0.0135928	1.12e-06	order.Verrucomicrobiales.id.4030	0.00124086	22.7843
rs61779207	G	A	-0.0758309	0.0167762	6.72e-06	order.Verrucomicrobiales.id.4030	0.00111282	20.4307
rs74542928	T	C	0.112164	0.0236422	1.63e-06	order.Verrucomicrobiales.id.4030	0.00122574	22.5064
rs9349825	A	G	-0.0704036	0.0147128	2.54e-06	order.Verrucomicrobiales.id.4030	0.00124698	22.8968
rs941682	G	A	-0.0631436	0.0143767	9.61e-06	order.Verrucomicrobiales.id.4030	0.00105071	19.2892
rs111845179	T	C	0.104177	0.0213837	6.47e-07	phylum.Bacteroidetes.id.905	0.00129246	23.733
rs17343978	A	C	-0.0556041	0.0120272	7.22e-06	phylum.Bacteroidetes.id.905	0.00116407	21.3727
rs2032750	T	C	-0.0510857	0.0106804	1.71e-06	phylum.Bacteroidetes.id.905	0.00124589	22.8769
rs62531359	T	G	0.0657788	0.0149886	8.42e-06	phylum.Bacteroidetes.id.905	0.00104905	19.2587
rs62575403	C	T	0.145424	0.0311079	2.96e-06	phylum.Bacteroidetes.id.905	0.00119019	21.8528
rs6586324	T	C	0.0477792	0.0105437	7.37e-06	phylum.Bacteroidetes.id.905	0.00111843	20.5338
rs72706335	T	C	-0.223193	0.0493382	7.13e-06	phylum.Bacteroidetes.id.905	0.00111458	20.4631
rs73512608	G	A	-0.123117	0.0236743	2.54e-07	phylum.Bacteroidetes.id.905	0.00147246	27.0432
rs73846128	A	G	-0.0664262	0.0133481	4.78e-07	phylum.Bacteroidetes.id.905	0.0013485	24.7636
rs73975615	G	A	-0.207163	0.0442629	1.2e-06	phylum.Bacteroidetes.id.905	0.00119296	21.9039
rs7999780	G	A	0.0543635	0.0124067	9.47e-06	phylum.Bacteroidetes.id.905	0.0010458	19.1991
rs929878	C	T	-0.0540001	0.0121526	6.51e-06	phylum.Bacteroidetes.id.905	0.00107544	19.7437
rs111966731	T	C	0.204031	0.0445746	4.56e-06	family.Oxalobacteraceae.id.2966	0.0011411	20.9505
rs11246212	T	C	0.13607	0.0291797	4.51e-06	family.Oxalobacteraceae.id.2966	0.00118428	21.7442
rs12002250	A	C	0.196145	0.044523	5.53e-06	family.Oxalobacteraceae.id.2966	0.00105713	19.4072
rs1569853	T	C	-0.140043	0.0281704	7.45e-07	family.Oxalobacteraceae.id.2966	0.00134571	24.7122
rs17138946	G	T	-0.189444	0.0430248	8.09e-06	family.Oxalobacteraceae.id.2966	0.001056	19.3865
rs36057338	G	T	0.181604	0.0398742	6.26e-06	family.Oxalobacteraceae.id.2966	0.00112973	20.7416
rs4428215	G	A	0.12561	0.0230053	4.88e-08	family.Oxalobacteraceae.id.2966	0.00162288	29.8104
rs561239	A	G	0.105525	0.0236769	7.19e-06	family.Oxalobacteraceae.id.2966	0.00108191	19.8627
rs6000536	C	T	-0.118383	0.0241355	7.39e-07	family.Oxalobacteraceae.id.2966	0.00131008	24.057
rs62435498	C	A	0.181521	0.0400608	7.46e-06	family.Oxalobacteraceae.id.2966	0.00111823	20.5301
rs736744	C	T	0.105642	0.0200648	1.49e-07	family.Oxalobacteraceae.id.2966	0.00150921	27.7192
rs7993559	C	A	0.0921059	0.0201114	5.04e-06	family.Oxalobacteraceae.id.2966	0.00114234	20.9734
rs80330081	A	C	-0.18756	0.0423688	6.64e-06	family.Oxalobacteraceae.id.2966	0.00106739	19.5958
rs934049	G	A	0.109751	0.0238636	4.21e-06	family.Oxalobacteraceae.id.2966	0.00115199	21.1507
rs112135816	T	G	-0.0775052	0.0171554	5.28e-06	family.Alcaligenaceae.id.2875	0.00111168	20.4098
rs1153990	A	G	-0.058727	0.0128306	5.97e-06	family.Alcaligenaceae.id.2875	0.00114101	20.9488
rs147968	C	T	0.0489475	0.0110321	9.13e-06	family.Alcaligenaceae.id.2875	0.00107221	19.6844
rs2040996	T	C	-0.0490922	0.0110231	7.8e-06	family.Alcaligenaceae.id.2875	0.0010803	19.8331
rs28480294	T	C	-0.0516967	0.0115503	6.61e-06	family.Alcaligenaceae.id.2875	0.0010911	20.0315
rs4033856	C	T	0.081834	0.0168931	1.03e-06	family.Alcaligenaceae.id.2875	0.00127789	23.4652
rs6087811	T	G	-0.0927044	0.0200457	3.37e-06	family.Alcaligenaceae.id.2875	0.00116481	21.3863
rs62191117	A	G	0.0684302	0.0133636	2.76e-07	family.Alcaligenaceae.id.2875	0.00142767	26.2195
rs62395635	T	C	0.110583	0.0238514	3.35e-06	family.Alcaligenaceae.id.2875	0.00117068	21.4943
rs6969323	A	C	-0.0593564	0.0129137	3.89e-06	family.Alcaligenaceae.id.2875	0.00115063	21.1258
rs74776516	T	G	-0.0944052	0.0213287	6.85e-06	family.Alcaligenaceae.id.2875	0.00106709	19.5903
rs7638039	T	C	0.0603335	0.0127779	2.7e-06	family.Alcaligenaceae.id.2875	0.00121415	22.2934
rs79846372	A	G	0.0882459	0.0198328	6.99e-06	family.Alcaligenaceae.id.2875	0.00107834	19.797
rs9537886	A	C	-0.0570888	0.0110683	2.35e-07	family.Alcaligenaceae.id.2875	0.00144849	26.6024
rs9964679	A	G	0.0537051	0.0116008	4.47e-06	family.Alcaligenaceae.id.2875	0.00116721	21.4304
rs112205261	T	C	-0.188618	0.0403613	3.35e-06	genus.Eggerthella.id.819	0.00118938	21.8379
rs13070736	A	C	-0.121331	0.0272024	7.62e-06	genus.Eggerthella.id.819	0.00108358	19.8933
rs1784446	G	A	0.0907728	0.0198096	5.23e-06	genus.Eggerthella.id.819	0.00114357	20.996
rs2223081	G	A	0.102572	0.0221108	3.89e-06	genus.Eggerthella.id.819	0.00117203	21.5191
rs2240838	A	G	0.0980582	0.0197653	7.36e-07	genus.Eggerthella.id.819	0.00134023	24.6115
rs2877457	G	A	-0.093486	0.0210208	9.03e-06	genus.Eggerthella.id.819	0.00107728	19.7776
rs3851328	T	G	-0.107774	0.0236527	4.18e-06	genus.Eggerthella.id.819	0.00113078	20.7609
rs4985746	G	A	0.110522	0.0247653	5.71e-06	genus.Eggerthella.id.819	0.00108478	19.9155
rs6430926	C	T	0.0879736	0.0197127	8.37e-06	genus.Eggerthella.id.819	0.00108478	19.9153
rs67490567	T	C	0.108495	0.0245457	8.94e-06	genus.Eggerthella.id.819	0.00106415	19.5363
rs76663501	C	T	0.175349	0.0378576	4.83e-06	genus.Eggerthella.id.819	0.00116841	21.4525
rs11228830	A	G	0.135265	0.0298411	6.55e-06	genus.Butyricimonas.id.945	0.00111906	20.5455
rs113054641	G	A	-0.144881	0.0274574	1.74e-07	genus.Butyricimonas.id.945	0.00151582	27.8407
rs12304031	G	A	-0.086278	0.0196846	6.7e-06	genus.Butyricimonas.id.945	0.00104639	19.2098
rs12458763	A	C	0.122037	0.0269587	6.37e-06	genus.Butyricimonas.id.945	0.00111609	20.4909
rs1862649	G	A	0.113124	0.0248176	4.76e-06	genus.Butyricimonas.id.945	0.00113161	20.7761
rs2114713	G	T	0.062721	0.0138998	6.88e-06	genus.Butyricimonas.id.945	0.00110899	20.3604
rs62130338	G	A	-0.0732608	0.0158324	3.9e-06	genus.Butyricimonas.id.945	0.00116612	21.4105
rs62390301	T	C	-0.0872983	0.0174893	7.42e-07	genus.Butyricimonas.id.945	0.00135668	24.914
rs7083431	A	C	0.0703539	0.0144439	8.85e-07	genus.Butyricimonas.id.945	0.00129196	23.7239
rs71428626	G	T	-0.133188	0.0289905	4.8e-06	genus.Butyricimonas.id.945	0.00114953	21.1055
rs72814525	A	G	0.0664154	0.0149766	8.25e-06	genus.Butyricimonas.id.945	0.00107114	19.6646
rs78453362	A	G	-0.14948	0.0327073	4.06e-06	genus.Butyricimonas.id.945	0.00113759	20.886
rs9657374	C	T	0.0680719	0.0148172	4.5e-06	genus.Butyricimonas.id.945	0.00114948	21.1046
rs112334273	G	A	0.0627459	0.0127415	9.26e-07	phylum.Firmicutes.id.1672	0.00132055	24.2496
rs2009919	T	C	0.0536457	0.0106294	4.95e-07	phylum.Firmicutes.id.1672	0.0013869	25.4698
rs2273429	A	G	-0.0702112	0.0153063	9.26e-06	phylum.Firmicutes.id.1672	0.00114598	21.0402
rs2332027	G	A	-0.0482656	0.0104823	4.05e-06	phylum.Firmicutes.id.1672	0.00115468	21.2001
rs2547978	A	G	0.0465802	0.0105075	8.57e-06	phylum.Firmicutes.id.1672	0.00107039	19.6509
rs3792064	G	A	0.0897349	0.0182532	6.75e-07	phylum.Firmicutes.id.1672	0.00131605	24.1669
rs3852931	C	T	-0.0482086	0.0105	4.53e-06	phylum.Firmicutes.id.1672	0.00114808	21.0789
rs4750583	A	G	0.0616007	0.0137936	5.79e-06	phylum.Firmicutes.id.1672	0.00108629	19.9431
rs56199908	T	C	-0.186194	0.041051	8.67e-06	phylum.Firmicutes.id.1672	0.00112046	20.5712
rs6814436	T	C	0.0680205	0.0150844	6.8e-06	phylum.Firmicutes.id.1672	0.0011075	20.333
rs6815608	T	C	0.0935765	0.0210869	7.24e-06	phylum.Firmicutes.id.1672	0.00107262	19.6918
rs7247191	T	C	-0.0713033	0.0157424	4.73e-06	phylum.Firmicutes.id.1672	0.00111736	20.5142
rs72738886	T	C	0.0864609	0.0190398	7.68e-06	phylum.Firmicutes.id.1672	0.00112313	20.6202
rs72771021	C	T	-0.141357	0.0308303	5.12e-06	phylum.Firmicutes.id.1672	0.00114493	21.021
rs8085381	G	A	0.0647291	0.0146219	8.67e-06	phylum.Firmicutes.id.1672	0.0010674	19.5959
rs112362903	A	G	-0.149047	0.0333271	7.88e-06	genus.FamilyXIIIUCG001.id.11294	0.00108938	19.9999
rs12049454	T	C	-0.0647298	0.0134065	1.17e-06	genus.FamilyXIIIUCG001.id.11294	0.00126947	23.3105
rs1426266	T	C	-0.0665521	0.0137151	1.25e-06	genus.FamilyXIIIUCG001.id.11294	0.00128224	23.5453
rs3842897	G	A	-0.112639	0.0242751	5.2e-06	genus.FamilyXIIIUCG001.id.11294	0.0011726	21.5295
rs62414802	C	T	-0.0611904	0.013457	4.29e-06	genus.FamilyXIIIUCG001.id.11294	0.00112611	20.6751
rs7119679	G	A	-0.0809085	0.0174782	3.52e-06	genus.FamilyXIIIUCG001.id.11294	0.00116705	21.4275
rs76463770	A	G	0.19313	0.0419866	3.77e-06	genus.FamilyXIIIUCG001.id.11294	0.00115233	21.157
rs8076666	A	G	0.088655	0.0198094	8.02e-06	genus.FamilyXIIIUCG001.id.11294	0.00109091	20.0281
rs112381107	C	T	0.21009	0.0456974	3.22e-06	order.Desulfovibrionales.id.3156	0.00115114	21.1352
rs11599763	T	C	-0.0554862	0.0117486	2.61e-06	order.Desulfovibrionales.id.3156	0.0012147	22.3034
rs17791387	A	G	-0.0727501	0.0154369	2.25e-06	order.Desulfovibrionales.id.3156	0.00120954	22.2086
rs186073	T	C	0.0529219	0.0118542	8.74e-06	order.Desulfovibrionales.id.3156	0.00108557	19.9299
rs2692012	A	G	0.112244	0.0253553	2.27e-06	order.Desulfovibrionales.id.3156	0.0010674	19.5959
rs2838334	G	A	0.0569024	0.0124223	4.17e-06	order.Desulfovibrionales.id.3156	0.00114277	20.9813
rs3935584	C	T	-0.0524466	0.0115749	7.2e-06	order.Desulfovibrionales.id.3156	0.00111819	20.5295
rs4506934	C	T	-0.0953383	0.0201367	2.43e-06	order.Desulfovibrionales.id.3156	0.00122076	22.4148
rs6058181	C	T	0.0836765	0.0166098	2.53e-07	order.Desulfovibrionales.id.3156	0.00138191	25.3779
rs62020470	A	G	-0.0573633	0.0129462	7.51e-06	order.Desulfovibrionales.id.3156	0.00106935	19.6318
rs72647048	T	C	-0.0772459	0.0170876	9e-06	order.Desulfovibrionales.id.3156	0.00111302	20.4344
rs9928243	C	A	-0.0544713	0.0117811	3.97e-06	order.Desulfovibrionales.id.3156	0.00116429	21.3767
rs112381107	C	T	0.211435	0.0456962	2.82e-06	family.Desulfovibrionaceae.id.3169	0.00116598	21.4078
rs11599763	T	C	-0.0555931	0.0117493	2.5e-06	family.Desulfovibrionaceae.id.3169	0.00121923	22.3867
rs17791387	A	G	-0.0729251	0.0154381	2.1e-06	family.Desulfovibrionaceae.id.3169	0.00121518	22.3123
rs2692012	A	G	0.114231	0.0253568	1.56e-06	family.Desulfovibrionaceae.id.3169	0.00110534	20.2933
rs2838334	G	A	0.0571419	0.012423	3.82e-06	family.Desulfovibrionaceae.id.3169	0.00115228	21.156
rs3935584	C	T	-0.0525838	0.0115757	6.78e-06	family.Desulfovibrionaceae.id.3169	0.00112388	20.634
rs4506934	C	T	-0.0943381	0.020138	3.16e-06	family.Desulfovibrionaceae.id.3169	0.00119515	21.9441
rs6058181	C	T	0.0834742	0.0166111	2.7e-07	family.Desulfovibrionaceae.id.3169	0.00137503	25.2514
rs72647048	T	C	-0.0770089	0.017089	9.61e-06	family.Desulfovibrionaceae.id.3169	0.00110603	20.3059
rs9928243	C	A	-0.0541732	0.0117819	4.48e-06	family.Desulfovibrionaceae.id.3169	0.00115144	21.1405
rs11251024	G	A	0.104201	0.0206737	6.63e-07	order.NB1n.id.3953	0.00138327	25.403
rs11606187	A	G	-0.154539	0.0326288	3.31e-06	order.NB1n.id.3953	0.00122164	22.4311
rs12358808	G	T	-0.119662	0.0255597	5.31e-06	order.NB1n.id.3953	0.00119367	21.9169
rs13385922	T	C	0.0929494	0.0201348	3.97e-06	order.NB1n.id.3953	0.00116063	21.3095
rs166849	G	A	0.0911053	0.0202239	7.74e-06	order.NB1n.id.3953	0.00110529	20.2923
rs2172426	C	T	-0.10212	0.0198947	3.17e-07	order.NB1n.id.3953	0.00143458	26.3465
rs267959	A	G	0.0988612	0.0209676	2.62e-06	order.NB1n.id.3953	0.00121068	22.2296
rs4383094	T	C	0.149188	0.0320662	4.28e-06	order.NB1n.id.3953	0.00117886	21.6446
rs60583455	T	C	0.108934	0.021177	2.6e-07	order.NB1n.id.3953	0.00144069	26.459
rs60775321	T	C	-0.0962425	0.0213842	7.1e-06	order.NB1n.id.3953	0.00110324	20.2547
rs72671304	T	C	0.172322	0.0370028	3.8e-06	order.NB1n.id.3953	0.00118113	21.6864
rs7911787	G	T	-0.223071	0.0470232	3.39e-06	order.NB1n.id.3953	0.00122554	22.5028
rs8126061	T	C	-0.159135	0.0351904	7.36e-06	order.NB1n.id.3953	0.00111378	20.4484
rs9542068	T	C	0.0990709	0.0218149	6.52e-06	order.NB1n.id.3953	0.0011233	20.6234
rs11252894	A	C	0.0784055	0.0162769	1.11e-06	phylum.Verrucomicrobia.id.3982	0.00126357	23.202
rs117107102	A	G	0.204283	0.0427565	2.68e-06	phylum.Verrucomicrobia.id.3982	0.00124314	22.8263
rs11729256	T	C	0.0696984	0.0146953	2.23e-06	phylum.Verrucomicrobia.id.3982	0.00122505	22.4938
rs12512971	A	C	0.171057	0.0398053	9.81e-06	phylum.Verrucomicrobia.id.3982	0.00100592	18.4661
rs12908520	G	A	0.0594916	0.012823	3.4e-06	phylum.Verrucomicrobia.id.3982	0.00117226	21.5232
rs2602429	C	T	0.0764148	0.0153487	8.71e-07	phylum.Verrucomicrobia.id.3982	0.00134967	24.7851
rs3995795	C	T	0.0610914	0.0138592	9.72e-06	phylum.Verrucomicrobia.id.3982	0.00105834	19.4295
rs45598138	C	A	-0.143901	0.03054	2.19e-06	phylum.Verrucomicrobia.id.3982	0.00120911	22.2008
rs61779207	G	A	-0.0755253	0.0164385	5.28e-06	phylum.Verrucomicrobia.id.3982	0.00114964	21.1076
rs74542928	T	C	0.115994	0.0231324	4.08e-07	phylum.Verrucomicrobia.id.3982	0.00136911	25.1426
rs76430504	T	C	-0.11753	0.025458	3.5e-06	phylum.Verrucomicrobia.id.3982	0.00116077	21.312
rs9349825	A	G	-0.0660243	0.0143911	6.27e-06	phylum.Verrucomicrobia.id.3982	0.00114636	21.0472
rs112617308	T	C	-0.170873	0.0362844	2.38e-06	genus..Eubacteriumbrachygroup.id.11296	0.00120777	22.1761
rs12151423	A	G	0.101329	0.0227324	9.27e-06	genus..Eubacteriumbrachygroup.id.11296	0.00108219	19.8677
rs13139592	T	C	-0.145997	0.0327192	7.97e-06	genus..Eubacteriumbrachygroup.id.11296	0.00108445	19.9093
rs1384962	A	G	0.120888	0.0266264	6.99e-06	genus..Eubacteriumbrachygroup.id.11296	0.00112268	20.6119
rs2913110	C	T	0.105143	0.022942	4.56e-06	genus..Eubacteriumbrachygroup.id.11296	0.00114394	21.0027
rs4862235	G	A	0.104806	0.0225751	3.73e-06	genus..Eubacteriumbrachygroup.id.11296	0.00117383	21.5521
rs62348779	T	C	-0.201481	0.043286	3.78e-06	genus..Eubacteriumbrachygroup.id.11296	0.00117994	21.6644
rs6591893	G	A	0.108225	0.0240319	7.34e-06	genus..Eubacteriumbrachygroup.id.11296	0.0011046	20.2796
rs720439	A	G	-0.111927	0.0251252	7.03e-06	genus..Eubacteriumbrachygroup.id.11296	0.00108089	19.8438
rs73199919	T	C	-0.236717	0.0531335	8.16e-06	genus..Eubacteriumbrachygroup.id.11296	0.00108107	19.8471
rs11264403	G	A	-0.139062	0.0334454	7.76e-06	genus.Clostridiumsensustricto1.id.1873	0.000941742	17.2869
rs115807074	A	G	-0.22736	0.0492575	4.32e-06	genus.Clostridiumsensustricto1.id.1873	0.00116032	21.3039
rs116847295	C	T	0.110021	0.0246032	4.58e-06	genus.Clostridiumsensustricto1.id.1873	0.00108918	19.9963
rs12341505	G	A	0.0810718	0.0180121	4.82e-06	genus.Clostridiumsensustricto1.id.1873	0.0011034	20.2575
rs2795528	G	A	-0.184315	0.0392204	2.72e-06	genus.Clostridiumsensustricto1.id.1873	0.00120275	22.0837
rs2817172	C	T	0.058139	0.0124492	2.77e-06	genus.Clostridiumsensustricto1.id.1873	0.00118778	21.8085
rs550843	T	C	-0.0783246	0.0169209	2.05e-06	genus.Clostridiumsensustricto1.id.1873	0.00116692	21.4252
rs112767262	T	C	0.0732963	0.0163589	8.21e-06	genus.Escherichia.Shigella.id.3504	0.00109341	20.074
rs113127095	A	G	0.151009	0.0323434	3.33e-06	genus.Escherichia.Shigella.id.3504	0.00118719	21.7978
rs113513883	A	G	0.172283	0.038041	5.28e-06	genus.Escherichia.Shigella.id.3504	0.00111711	20.5097
rs1154904	A	G	-0.0613376	0.0130644	3.04e-06	genus.Escherichia.Shigella.id.3504	0.00120047	22.0419
rs118526	C	A	-0.0594401	0.013598	8e-06	genus.Escherichia.Shigella.id.3504	0.00104078	19.1067
rs2798105	A	G	-0.100851	0.0222045	8.25e-06	genus.Escherichia.Shigella.id.3504	0.00112354	20.6278
rs4731451	G	A	-0.0609885	0.0135157	7.47e-06	genus.Escherichia.Shigella.id.3504	0.00110902	20.3608
rs57024273	T	C	0.0626172	0.0139919	9.7e-06	genus.Escherichia.Shigella.id.3504	0.00109085	20.0269
rs592299	T	C	-0.0592004	0.0129486	4.77e-06	genus.Escherichia.Shigella.id.3504	0.00113843	20.9015
rs73208162	A	G	-0.119296	0.024839	2.19e-06	genus.Escherichia.Shigella.id.3504	0.00125613	23.0652
rs112893842	T	C	0.11381	0.0232806	1.45e-06	genus.DefluviitaleaceaeUCG011.id.11287	0.0013014	23.8975
rs12122999	G	T	-0.0827292	0.0181154	4.83e-06	genus.DefluviitaleaceaeUCG011.id.11287	0.00113587	20.8544
rs1582238	T	C	0.0805036	0.0167257	1.57e-06	genus.DefluviitaleaceaeUCG011.id.11287	0.00126158	23.1654
rs2892880	G	A	0.0817755	0.0181686	6.83e-06	genus.DefluviitaleaceaeUCG011.id.11287	0.00110337	20.2571
rs4344384	G	T	0.0715978	0.0156309	4.83e-06	genus.DefluviitaleaceaeUCG011.id.11287	0.00114271	20.9801
rs4677103	A	G	0.0977912	0.0197263	9.6e-07	genus.DefluviitaleaceaeUCG011.id.11287	0.00133822	24.5744
rs55658617	T	C	0.174369	0.0362226	2.15e-06	genus.DefluviitaleaceaeUCG011.id.11287	0.00126192	23.1716
rs72731813	C	T	-0.147383	0.0293796	4.33e-07	genus.DefluviitaleaceaeUCG011.id.11287	0.00137028	25.1639
rs9608282	T	G	0.142939	0.0299793	2.52e-06	genus.DefluviitaleaceaeUCG011.id.11287	0.001238	22.7319
rs9725395	A	G	-0.13834	0.029554	3.52e-06	genus.DefluviitaleaceaeUCG011.id.11287	0.00119328	21.9097
rs112893842	T	C	0.110761	0.0232545	2.75e-06	family.Defluviitaleaceae.id.1924	0.00123545	22.685
rs12122999	G	T	-0.0816766	0.0180938	6.18e-06	family.Defluviitaleaceae.id.1924	0.00110982	20.3756
rs1582238	T	C	0.0801923	0.0167061	1.69e-06	family.Defluviitaleaceae.id.1924	0.00125479	23.0405
rs17051335	C	T	-0.134314	0.0292201	4.58e-06	family.Defluviitaleaceae.id.1924	0.00115073	21.1276
rs1908593	T	C	0.070223	0.0156601	7.86e-06	family.Defluviitaleaceae.id.1924	0.00109521	20.107
rs4344384	G	T	0.0708803	0.0156121	5.86e-06	family.Defluviitaleaceae.id.1924	0.00112264	20.6113
rs4677103	A	G	0.0977203	0.0197033	9.42e-07	family.Defluviitaleaceae.id.1924	0.0013394	24.5963
rs540220	T	C	-0.123954	0.0289814	9.48e-06	family.Defluviitaleaceae.id.1924	0.00099643	18.2918
rs55658617	T	C	0.177314	0.0361844	1.41e-06	family.Defluviitaleaceae.id.1924	0.0013076	24.0115
rs72731813	C	T	-0.149751	0.0293415	2.76e-07	family.Defluviitaleaceae.id.1924	0.00141827	26.0466
rs9608282	T	G	0.139014	0.0299429	4.61e-06	family.Defluviitaleaceae.id.1924	0.00117387	21.5528
rs9725395	A	G	-0.138357	0.0295185	3.41e-06	family.Defluviitaleaceae.id.1924	0.00119644	21.9679
rs113006825	T	C	-0.0928893	0.0208035	7.98e-06	genus.RuminococcaceaeUCG009.id.11366	0.0010859	19.9359
rs12508214	C	T	-0.0774649	0.0168937	4.75e-06	genus.RuminococcaceaeUCG009.id.11366	0.00114515	21.025
rs138460696	A	G	0.139274	0.0315794	9.81e-06	genus.RuminococcaceaeUCG009.id.11366	0.00105943	19.4495
rs1550196	G	A	0.130842	0.0262478	1.13e-06	genus.RuminococcaceaeUCG009.id.11366	0.00135306	24.8475
rs2058609	A	G	0.0816464	0.017472	3.12e-06	genus.RuminococcaceaeUCG009.id.11366	0.00118925	21.8357
rs2192926	A	G	-0.089048	0.0192989	4.88e-06	genus.RuminococcaceaeUCG009.id.11366	0.00115953	21.2892
rs4079028	C	T	0.0915623	0.019936	3.28e-06	genus.RuminococcaceaeUCG009.id.11366	0.00114883	21.0927
rs4708333	T	G	-0.084033	0.0174757	1.56e-06	genus.RuminococcaceaeUCG009.id.11366	0.00125917	23.121
rs6952765	G	A	0.0732099	0.0166777	8.13e-06	genus.RuminococcaceaeUCG009.id.11366	0.00104957	19.2683
rs758191	T	G	0.17702	0.0375113	9.01e-06	genus.RuminococcaceaeUCG009.id.11366	0.00121281	22.2687
rs78410648	A	G	0.120989	0.0277317	9.67e-06	genus.RuminococcaceaeUCG009.id.11366	0.00103679	19.0333
rs9558661	T	C	-0.0897823	0.0200739	7.01e-06	genus.RuminococcaceaeUCG009.id.11366	0.00108955	20.003
rs115044523	G	A	-0.0980026	0.0202616	2.37e-06	genus.Ruminiclostridium9.id.11357	0.00127401	23.3939
rs12040548	G	T	0.0570422	0.0122359	3.15e-06	genus.Ruminiclostridium9.id.11357	0.0011836	21.7319
rs2615052	T	G	0.0577608	0.0120578	1.75e-06	genus.Ruminiclostridium9.id.11357	0.00124966	22.9461
rs6082461	A	C	0.0586425	0.0131004	4.87e-06	genus.Ruminiclostridium9.id.11357	0.00109139	20.037
rs7137760	C	T	0.050797	0.0112182	7.07e-06	genus.Ruminiclostridium9.id.11357	0.00111672	20.5023
rs74303178	T	C	0.0532742	0.0119274	7.92e-06	genus.Ruminiclostridium9.id.11357	0.00108661	19.949
rs78191726	T	C	0.0944998	0.0210206	7.58e-06	genus.Ruminiclostridium9.id.11357	0.00110076	20.2092
rs918449	A	G	-0.0950908	0.0197177	2.56e-06	genus.Ruminiclostridium9.id.11357	0.00126653	23.2564
rs9522712	T	C	0.0699728	0.0154939	4.66e-06	genus.Ruminiclostridium9.id.11357	0.00111085	20.3945
rs9809789	C	T	-0.0717454	0.0159673	8.72e-06	genus.Ruminiclostridium9.id.11357	0.00109963	20.1883
rs113379006	T	C	-0.162759	0.0357025	7.21e-06	genus.Sellimonas.id.14369	0.00113188	20.7811
rs17657328	C	T	0.114571	0.0253618	8.25e-06	genus.Sellimonas.id.14369	0.0011115	20.4066
rs2016057	A	C	-0.125878	0.0256153	1.03e-06	genus.Sellimonas.id.14369	0.001315	24.1476
rs2187447	A	C	0.243457	0.0527695	3.98e-06	genus.Sellimonas.id.14369	0.00115924	21.2841
rs2371572	A	C	0.127349	0.0250862	4.46e-07	genus.Sellimonas.id.14369	0.00140317	25.7689
rs41816	A	G	0.132201	0.0291087	8.39e-06	genus.Sellimonas.id.14369	0.00112341	20.6253
rs553697	T	C	-0.153767	0.0339099	6.13e-06	genus.Sellimonas.id.14369	0.00111992	20.5613
rs56203279	T	C	-0.124045	0.0269115	3.72e-06	genus.Sellimonas.id.14369	0.00115713	21.2451
rs62016462	T	C	0.233969	0.0484278	1.09e-06	genus.Sellimonas.id.14369	0.00127109	23.3402
rs6433790	C	T	-0.13853	0.0301698	3.98e-06	genus.Sellimonas.id.14369	0.00114827	21.0824
rs1135612	G	A	0.0529785	0.0119177	9.26e-06	order.Selenomonadales.id.2165	0.00107634	19.7603
rs13086907	G	A	0.0625312	0.0131735	1.95e-06	order.Selenomonadales.id.2165	0.00122704	22.5303
rs1643968	T	C	-0.0565284	0.0112298	4.15e-07	order.Selenomonadales.id.2165	0.00137972	25.3376
rs1649999	A	G	0.0748989	0.0166458	7.58e-06	order.Selenomonadales.id.2165	0.00110272	20.2451
rs2834062	A	G	0.0489057	0.0108842	8.44e-06	order.Selenomonadales.id.2165	0.00109964	20.1885
rs4463806	T	C	-0.0543966	0.0129365	7.81e-06	order.Selenomonadales.id.2165	0.000963144	17.6801
rs4722181	T	G	0.0501306	0.0105798	2e-06	order.Selenomonadales.id.2165	0.0012227	22.4506
rs60274479	T	C	-0.0659623	0.0134137	1.16e-06	order.Selenomonadales.id.2165	0.00131681	24.1808
rs61249479	A	C	0.0777075	0.0168628	2.95e-06	order.Selenomonadales.id.2165	0.00115655	21.2345
rs71405394	G	A	-0.114178	0.02405	2.17e-06	order.Selenomonadales.id.2165	0.00122744	22.5378
rs73232831	G	A	-0.151829	0.0314932	1.87e-06	order.Selenomonadales.id.2165	0.00126569	23.2408
rs9423647	G	A	0.047817	0.0105282	6.06e-06	order.Selenomonadales.id.2165	0.00112349	20.6269
rs1135612	G	A	0.0529785	0.0119177	9.26e-06	class.Negativicutes.id.2164	0.00107634	19.7603
rs13086907	G	A	0.0625312	0.0131735	1.95e-06	class.Negativicutes.id.2164	0.00122704	22.5303
rs1643968	T	C	-0.0565284	0.0112298	4.15e-07	class.Negativicutes.id.2164	0.00137972	25.3376
rs1649999	A	G	0.0748989	0.0166458	7.58e-06	class.Negativicutes.id.2164	0.00110272	20.2451
rs2834062	A	G	0.0489057	0.0108842	8.44e-06	class.Negativicutes.id.2164	0.00109964	20.1885
rs4463806	T	C	-0.0543966	0.0129365	7.81e-06	class.Negativicutes.id.2164	0.000963144	17.6801
rs4722181	T	G	0.0501306	0.0105798	2e-06	class.Negativicutes.id.2164	0.0012227	22.4506
rs60274479	T	C	-0.0659623	0.0134137	1.16e-06	class.Negativicutes.id.2164	0.00131681	24.1808
rs61249479	A	C	0.0777075	0.0168628	2.95e-06	class.Negativicutes.id.2164	0.00115655	21.2345
rs71405394	G	A	-0.114178	0.02405	2.17e-06	class.Negativicutes.id.2164	0.00122744	22.5378
rs73232831	G	A	-0.151829	0.0314932	1.87e-06	class.Negativicutes.id.2164	0.00126569	23.2408
rs9423647	G	A	0.047817	0.0105282	6.06e-06	class.Negativicutes.id.2164	0.00112349	20.6269
rs114567323	T	C	0.186478	0.0405199	5.65e-06	genus.Parabacteroides.id.954	0.0011535	21.1784
rs115602804	G	A	0.10308	0.0222736	1.93e-06	genus.Parabacteroides.id.954	0.00116644	21.4164
rs4236095	G	A	0.0761961	0.0157042	1.93e-06	genus.Parabacteroides.id.954	0.00128198	23.5403
rs60884758	C	T	-0.0702667	0.0142249	5.71e-07	genus.Parabacteroides.id.954	0.00132869	24.3993
rs6657302	T	C	-0.10452	0.0225521	9.76e-06	genus.Parabacteroides.id.954	0.00116981	21.4782
rs7298818	C	T	0.0888832	0.0200902	8.54e-06	genus.Parabacteroides.id.954	0.00106613	19.5725
rs1145877	A	G	-0.073548	0.0162413	7.2e-06	genus.Sutterella.id.2896	0.0011169	20.5057
rs11591622	T	G	-0.0688382	0.0151375	6.5e-06	genus.Sutterella.id.2896	0.00112632	20.6789
rs13173038	A	G	-0.0718076	0.0151627	2.73e-06	genus.Sutterella.id.2896	0.0012214	22.4266
rs143438747	T	C	-0.145793	0.0306867	3.28e-06	genus.Sutterella.id.2896	0.00122924	22.5708
rs2050185	G	A	0.0575138	0.0128766	7.97e-06	genus.Sutterella.id.2896	0.0010866	19.9488
rs2321387	G	A	-0.0592876	0.0124509	1.87e-06	genus.Sutterella.id.2896	0.00123478	22.6726
rs2613606	C	T	-0.0556794	0.0124117	7.2e-06	genus.Sutterella.id.2896	0.00109609	20.1233
rs607327	C	T	0.0578334	0.0129053	6.63e-06	genus.Sutterella.id.2896	0.00109383	20.0816
rs62501473	G	A	0.0694233	0.0149416	5.52e-06	genus.Sutterella.id.2896	0.00117572	21.5868
rs7499539	A	G	0.0617478	0.0130998	2.36e-06	genus.Sutterella.id.2896	0.00121	22.2171
rs7638039	T	C	0.0645624	0.0143887	8.66e-06	genus.Sutterella.id.2896	0.00109659	20.1324
rs9350083	T	G	-0.0593069	0.0133929	8.23e-06	genus.Sutterella.id.2896	0.00106806	19.6081
rs114873521	C	T	-0.130067	0.0294087	7.13e-06	genus.Flavonifractor.id.2059	0.00106541	19.5595
rs11811696	T	C	-0.116063	0.0241012	2.07e-06	genus.Flavonifractor.id.2059	0.00126288	23.1892
rs12030302	A	G	-0.0692276	0.0137467	5.61e-07	genus.Flavonifractor.id.2059	0.0013809	25.3593
rs34066017	A	G	0.0764294	0.0159789	1.52e-06	genus.Flavonifractor.id.2059	0.00124591	22.8772
rs4949766	T	C	-0.0687466	0.0151661	4.83e-06	genus.Flavonifractor.id.2059	0.0011191	20.5461
rs806808	T	C	0.0667272	0.0136557	1.18e-06	genus.Flavonifractor.id.2059	0.0013002	23.8754
rs11532348	C	T	-0.103931	0.0226826	5.71e-06	genus.Coprobacter.id.949	0.00114341	20.9931
rs12684609	T	C	0.100827	0.0220366	6.1e-06	genus.Coprobacter.id.949	0.00114017	20.9334
rs12996055	A	C	0.0921817	0.0209405	8.08e-06	genus.Coprobacter.id.949	0.0010555	19.3772
rs143662916	C	T	0.253264	0.0540141	3.07e-06	genus.Coprobacter.id.949	0.00119733	21.9841
rs189356	G	A	0.0781125	0.0171916	6.26e-06	genus.Coprobacter.id.949	0.0011244	20.6435
rs213863	C	T	-0.0887412	0.0188377	2.35e-06	genus.Coprobacter.id.949	0.00120856	22.1906
rs28402691	T	C	0.110695	0.0251199	9.56e-06	genus.Coprobacter.id.949	0.0010577	19.4178
rs305411	A	G	0.129218	0.0264518	1.01e-06	genus.Coprobacter.id.949	0.0012995	23.8625
rs3828477	G	T	-0.091218	0.019569	2.89e-06	genus.Coprobacter.id.949	0.00118334	21.7269
rs72821405	T	C	-0.147365	0.0319978	4.76e-06	genus.Coprobacter.id.949	0.00115518	21.2093
rs74919520	G	A	0.125703	0.0276296	5.76e-06	genus.Coprobacter.id.949	0.00112734	20.6975
rs11581881	C	T	0.0661211	0.0144736	4.73e-06	genus.RuminococcaceaeUCG013.id.11370	0.00113666	20.8689
rs12189346	G	A	0.0684961	0.014558	1.68e-06	genus.RuminococcaceaeUCG013.id.11370	0.0012056	22.1362
rs12336782	T	C	-0.0856047	0.0189311	8.6e-06	genus.RuminococcaceaeUCG013.id.11370	0.00111368	20.4466
rs12485353	G	A	-0.0607903	0.0130847	4.19e-06	genus.RuminococcaceaeUCG013.id.11370	0.00117552	21.5833
rs12781711	C	T	-0.0656129	0.0117477	2.55e-08	genus.RuminococcaceaeUCG013.id.11370	0.001698	31.1927
rs16918863	A	C	0.111491	0.0240157	4.16e-06	genus.RuminococcaceaeUCG013.id.11370	0.00117377	21.551
rs2730183	G	A	-0.0488692	0.0109907	8.44e-06	genus.RuminococcaceaeUCG013.id.11370	0.00107683	19.7693
rs4385846	G	T	0.0598405	0.0131807	6.46e-06	genus.RuminococcaceaeUCG013.id.11370	0.0011226	20.6106
rs75088940	T	C	-0.0942968	0.0200712	2.55e-06	genus.RuminococcaceaeUCG013.id.11370	0.00120205	22.071
rs76973485	G	T	0.194976	0.0418213	3.35e-06	genus.RuminococcaceaeUCG013.id.11370	0.00118373	21.7341
rs7784330	G	A	-0.0498329	0.0112066	8.16e-06	genus.RuminococcaceaeUCG013.id.11370	0.001077	19.7725
rs9313055	T	C	0.105087	0.023446	9.55e-06	genus.RuminococcaceaeUCG013.id.11370	0.00109418	20.0881
rs11585893	A	G	-0.0740746	0.0147633	1.8e-06	family.Bacteroidaceae.id.917	0.0013708	25.1736
rs13207588	A	G	-0.059205	0.0131195	7.49e-06	family.Bacteroidaceae.id.917	0.00110918	20.3639
rs1340391	T	C	-0.0592004	0.0132244	6.73e-06	family.Bacteroidaceae.id.917	0.0010915	20.0388
rs17619981	T	G	0.0880978	0.0187002	2.69e-06	family.Bacteroidaceae.id.917	0.00120868	22.1929
rs2023437	T	C	-0.0782324	0.0167634	5.02e-06	family.Bacteroidaceae.id.917	0.00118614	21.7784
rs66474973	G	T	0.0812515	0.0164479	6.81e-07	family.Bacteroidaceae.id.917	0.00132882	24.4016
rs66710942	C	T	0.0488038	0.0107412	5.86e-06	family.Bacteroidaceae.id.917	0.00112438	20.6432
rs6795673	C	T	0.0538565	0.0105251	3.38e-07	family.Bacteroidaceae.id.917	0.00142562	26.1817
rs9507307	C	T	0.0604456	0.0129128	2.13e-06	family.Bacteroidaceae.id.917	0.00119336	21.9112
rs11585893	A	G	-0.0740746	0.0147633	1.8e-06	genus.Bacteroides.id.918	0.0013708	25.1736
rs13207588	A	G	-0.059205	0.0131195	7.49e-06	genus.Bacteroides.id.918	0.00110918	20.3639
rs1340391	T	C	-0.0592004	0.0132244	6.73e-06	genus.Bacteroides.id.918	0.0010915	20.0388
rs17619981	T	G	0.0880978	0.0187002	2.69e-06	genus.Bacteroides.id.918	0.00120868	22.1929
rs2023437	T	C	-0.0782324	0.0167634	5.02e-06	genus.Bacteroides.id.918	0.00118614	21.7784
rs66474973	G	T	0.0812515	0.0164479	6.81e-07	genus.Bacteroides.id.918	0.00132882	24.4016
rs66710942	C	T	0.0488038	0.0107412	5.86e-06	genus.Bacteroides.id.918	0.00112438	20.6432
rs6795673	C	T	0.0538565	0.0105251	3.38e-07	genus.Bacteroides.id.918	0.00142562	26.1817
rs9507307	C	T	0.0604456	0.0129128	2.13e-06	genus.Bacteroides.id.918	0.00119336	21.9112
rs11597105	A	G	0.114673	0.0250653	6.95e-06	genus..Ruminococcusgnavusgroup.id.14376	0.00113994	20.9292
rs11864644	T	C	-0.139804	0.0318253	5.01e-06	genus..Ruminococcusgnavusgroup.id.14376	0.00105108	19.296
rs12136548	C	T	0.0901946	0.0196476	3.1e-06	genus..Ruminococcusgnavusgroup.id.14376	0.00114774	21.0727
rs12989336	G	A	-0.0846861	0.0187936	7.12e-06	genus..Ruminococcusgnavusgroup.id.14376	0.00110592	20.3039
rs13163520	G	A	-0.127377	0.0233883	5.61e-08	genus..Ruminococcusgnavusgroup.id.14376	0.00161468	29.6595
rs2909242	C	A	-0.0909965	0.018351	7.41e-07	genus..Ruminococcusgnavusgroup.id.14376	0.0013389	24.587
rs3124783	A	G	-0.11599	0.0249099	2.67e-06	genus..Ruminococcusgnavusgroup.id.14376	0.00118082	21.6806
rs4388134	C	T	-0.0904997	0.0203544	9.12e-06	genus..Ruminococcusgnavusgroup.id.14376	0.00107674	19.7676
rs62167033	T	C	0.185289	0.0396295	3.5e-06	genus..Ruminococcusgnavusgroup.id.14376	0.00119054	21.8594
rs78399089	T	C	0.144445	0.0326618	6.63e-06	genus..Ruminococcusgnavusgroup.id.14376	0.00106528	19.5569
rs934940	A	C	-0.105045	0.0229588	2.74e-06	genus..Ruminococcusgnavusgroup.id.14376	0.00114013	20.9328
rs9872758	T	C	0.0849233	0.0176643	1.66e-06	genus..Ruminococcusgnavusgroup.id.14376	0.00125867	23.1119
rs11597218	T	C	0.113569	0.0251645	5.63e-06	genus.RikenellaceaeRC9gutgroup.id.11191	0.00110933	20.3667
rs12501673	A	G	0.116395	0.0262253	6.29e-06	genus.RikenellaceaeRC9gutgroup.id.11191	0.00107291	19.6972
rs13223944	T	C	-0.117416	0.0265523	8.89e-06	genus.RikenellaceaeRC9gutgroup.id.11191	0.0010651	19.5536
rs17032291	T	C	-0.169579	0.0368251	6.61e-06	genus.RikenellaceaeRC9gutgroup.id.11191	0.00115492	21.2046
rs17582787	A	G	-0.157739	0.0339924	3.55e-06	genus.RikenellaceaeRC9gutgroup.id.11191	0.00117275	21.5324
rs2074881	T	C	-0.142236	0.032391	9.45e-06	genus.RikenellaceaeRC9gutgroup.id.11191	0.0010503	19.2818
rs2900503	G	T	-0.172329	0.0326671	1.55e-07	genus.RikenellaceaeRC9gutgroup.id.11191	0.00151509	27.8274
rs2998141	T	C	-0.136346	0.0293073	4.42e-06	genus.RikenellaceaeRC9gutgroup.id.11191	0.00117876	21.6428
rs4270579	G	A	-0.118021	0.0271041	5.46e-06	genus.RikenellaceaeRC9gutgroup.id.11191	0.00103276	18.9595
rs4717843	G	T	-0.119376	0.0260548	4.72e-06	genus.RikenellaceaeRC9gutgroup.id.11191	0.00114331	20.9911
rs7712231	A	G	0.156284	0.0350462	7.97e-06	genus.RikenellaceaeRC9gutgroup.id.11191	0.00108312	19.8849
rs80309088	G	A	0.17405	0.0383423	4.56e-06	genus.RikenellaceaeRC9gutgroup.id.11191	0.00112229	20.6048
rs9887954	G	A	-0.114849	0.0249013	4.81e-06	genus.RikenellaceaeRC9gutgroup.id.11191	0.00115854	21.2711
rs11617697	A	G	-0.143349	0.0286241	7.22e-07	genus..Eubacteriumventriosumgroup.id.11341	0.00136562	25.0784
rs12964517	G	A	0.0587198	0.0123453	2.07e-06	genus..Eubacteriumventriosumgroup.id.11341	0.00123205	22.6225
rs13082419	C	T	-0.0715522	0.016137	9.56e-06	genus..Eubacteriumventriosumgroup.id.11341	0.00107087	19.6598
rs16884680	G	T	-0.0906428	0.0191909	1.74e-06	genus..Eubacteriumventriosumgroup.id.11341	0.00121492	22.3076
rs35179274	C	T	-0.0627263	0.013786	5.76e-06	genus..Eubacteriumventriosumgroup.id.11341	0.00112755	20.7015
rs3809430	T	C	-0.0548171	0.0118426	3.55e-06	genus..Eubacteriumventriosumgroup.id.11341	0.0011669	21.4248
rs66746423	C	T	0.0751501	0.0164978	6.11e-06	genus..Eubacteriumventriosumgroup.id.11341	0.00113009	20.7482
rs6704822	A	G	0.0739179	0.0166705	6.62e-06	genus..Eubacteriumventriosumgroup.id.11341	0.00107087	19.6598
rs72783037	C	A	0.0658926	0.0143747	6.55e-06	genus..Eubacteriumventriosumgroup.id.11341	0.00114441	21.0113
rs73615400	T	C	-0.0956303	0.0193428	9.54e-07	genus..Eubacteriumventriosumgroup.id.11341	0.00133099	24.4417
rs73849225	T	C	0.0975711	0.0224388	5.21e-06	genus..Eubacteriumventriosumgroup.id.11341	0.0010299	18.9068
rs78250280	G	A	0.0749762	0.0164404	3.36e-06	genus..Eubacteriumventriosumgroup.id.11341	0.00113273	20.7968
rs876734	C	T	-0.0618696	0.0132532	2.89e-06	genus..Eubacteriumventriosumgroup.id.11341	0.00118685	21.7915
rs9316536	T	G	-0.0817111	0.0183121	7.84e-06	genus..Eubacteriumventriosumgroup.id.11341	0.00108446	19.9096
rs11620597	T	C	0.119479	0.0271688	7.8e-06	genus.Marvinbryantia.id.2005	0.00105339	19.3385
rs1187983	C	T	-0.0935456	0.0193174	2.02e-06	genus.Marvinbryantia.id.2005	0.00127701	23.449
rs146541147	G	A	0.118845	0.0268423	6.86e-06	genus.Marvinbryantia.id.2005	0.00106773	19.602
rs2724813	A	G	-0.0840769	0.0167551	6.28e-07	genus.Marvinbryantia.id.2005	0.00137109	25.1789
rs2842896	C	T	-0.0649396	0.0131146	7.25e-07	genus.Marvinbryantia.id.2005	0.00133514	24.5179
rs2863363	A	G	0.0634861	0.0136323	3.11e-06	genus.Marvinbryantia.id.2005	0.00118116	21.6868
rs3125832	A	C	0.0679323	0.015012	5.03e-06	genus.Marvinbryantia.id.2005	0.0011153	20.4763
rs3991048	G	T	0.0591462	0.0132536	7.09e-06	genus.Marvinbryantia.id.2005	0.00108472	19.9142
rs61884471	G	A	0.124426	0.0248431	1.01e-06	genus.Marvinbryantia.id.2005	0.0013659	25.0835
rs72948274	A	C	-0.126354	0.0272212	3.26e-06	genus.Marvinbryantia.id.2005	0.00117342	21.5447
rs8006832	G	T	-0.0952415	0.0216699	6.58e-06	genus.Marvinbryantia.id.2005	0.00105217	19.316
rs11627628	T	C	0.143961	0.0290223	1.01e-06	genus.Oscillibacter.id.2063	0.00133981	24.6037
rs11990279	T	C	-0.0824934	0.0180457	4.94e-06	genus.Oscillibacter.id.2063	0.00113814	20.8961
[truncated: 273 more rows]

## Sheet: Table S5
outcome	exposure	egger_intercept	se_egger_intercept	pval_egger_intercept	method	nsnp	Q	Q_df	Q_pval	b.IVW	se.IVW	pval.IVW	b_lci95	b_uci95	or	or_lci95	or_uci95	exposure	beta.MRPRESSO	se.MRPRESSO	p.MRPRESSO	global.test	outlier	outcome	exposure	method	nsnp	b.Egger	se.Egger	pval.Egger	b_lci95	b_uci95	or	or_lci95	or_uci95	outcome	exposure	method	nsnp	b.WM	se.WM	pval.WM	b_lci95	b_uci95	or	or_lci95	or_uci95	exposure	method
CKD	order.Desulfovibrionales.id.3156	0.00878871	0.00906253	0.355025	Inverse variance weighted	12	4.31354	11	0.959832	0.142013	0.0472498	0.00265075	0.0494034	0.234623	1.15259	1.05064	1.26443	order.Desulfovibrionales.id.3156	0.142013	0.0295883	0.000553677	0.964	NA	CKD	order.Desulfovibrionales.id.3156	MR Egger	12	0.0271228	0.127545	0.83587	-0.222865	0.27711	1.02749	0.800223	1.31931	CKD	order.Desulfovibrionales.id.3156	Weighted median	12	0.121798	0.059097	0.0393046	0.00596781	0.237628	1.12953	1.00599	1.26824	order.Desulfovibrionales.id.3156	Mode-based estimate
CKD	genus.Eubacteriumeligensgroup.id.14372	0.00848636	0.0171472	0.638261	Inverse variance weighted	8	2.38751	7	0.935327	0.17514	0.0632188	0.00559903	0.0512315	0.299049	1.19141	1.05257	1.34858	genus..Eubacteriumeligensgroup.id.14372	0.17514	0.0369207	0.00209885	0.9398	NA	CKD	genus..Eubacteriumeligensgroup.id.14372	MR Egger	8	0.0645558	0.232214	0.790343	-0.390584	0.519695	1.06669	0.676662	1.68151	CKD	genus..Eubacteriumeligensgroup.id.14372	Weighted median	8	0.172451	0.0799393	0.0309845	0.0157697	0.329132	1.18821	1.01589	1.38976	genus..Eubacteriumeligensgroup.id.14372	Mode-based estimate
CKD	family.Desulfovibrionaceae.id.3169	0.00733717	0.0097697	0.474155	Inverse variance weighted	10	3.66115	9	0.932268	0.128804	0.0506921	0.0110564	0.0294477	0.228161	1.13747	1.02989	1.25629	family.Desulfovibrionaceae.id.3169	0.128804	0.0323317	0.00318724	0.9412	NA	CKD	family.Desulfovibrionaceae.id.3169	MR Egger	10	0.0389175	0.12998	0.772257	-0.215843	0.293678	1.03968	0.805862	1.34135	CKD	family.Desulfovibrionaceae.id.3169	Weighted median	10	0.105232	0.0673285	0.118062	-0.0267321	0.237196	1.11097	0.973622	1.26769	family.Desulfovibrionaceae.id.3169	Mode-based estimate
CKD	genus.RuminococcaceaeUCG002.id.11360	0.00317774	0.00972632	0.747277	Inverse variance weighted	22	29.4247	21	0.104173	0.112368	0.0447699	0.0120762	0.0246194	0.200117	1.11893	1.02493	1.22155	genus.RuminococcaceaeUCG002.id.11360	0.112368	0.0447699	0.0203378	0.1178	NA	CKD	genus.RuminococcaceaeUCG002.id.11360	MR Egger	22	0.0719149	0.132002	0.591914	-0.186809	0.330639	1.07456	0.829602	1.39186	CKD	genus.RuminococcaceaeUCG002.id.11360	Weighted median	22	0.0956666	0.0580282	0.0992249	-0.0180686	0.209402	1.10039	0.982094	1.23294	genus.RuminococcaceaeUCG002.id.11360	Mode-based estimate
CKD	class.Deltaproteobacteria.id.3087	0.00292994	0.009227	0.75678	Inverse variance weighted	13	6.22994	12	0.90405	0.115296	0.0459821	0.0121616	0.0251716	0.205421	1.12221	1.02549	1.22804	class.Deltaproteobacteria.id.3087	0.115296	0.0331314	0.0045466	0.9204	NA	CKD	class.Deltaproteobacteria.id.3087	MR Egger	13	0.076479	0.130607	0.569984	-0.17951	0.332468	1.07948	0.83568	1.3944	CKD	class.Deltaproteobacteria.id.3087	Weighted median	13	0.116194	0.0626491	0.063642	-0.00659823	0.238986	1.12321	0.993423	1.26996	class.Deltaproteobacteria.id.3087	Mode-based estimate
CKD	genus.LachnospiraceaeUCG010.id.11330	-0.00757467	0.0101035	0.474896	Inverse variance weighted	10	7.92046	9	0.542182	-0.118217	0.0489327	0.0156963	-0.214125	-0.0223085	0.888503	0.807248	0.977938	genus.LachnospiraceaeUCG010.id.11330	-0.118217	0.0459043	0.0299271	0.6124	NA	CKD	genus.LachnospiraceaeUCG010.id.11330	MR Egger	10	-0.032834	0.123955	0.797794	-0.275785	0.210117	0.967699	0.758976	1.23382	CKD	genus.LachnospiraceaeUCG010.id.11330	Weighted median	10	-0.110119	0.064987	0.0901752	-0.237493	0.0172557	0.895728	0.788602	1.01741	genus.LachnospiraceaeUCG010.id.11330	Mode-based estimate
CKD	genus.Senegalimassilia.id.11160	0.0308536	0.0168885	0.165179	Inverse variance weighted	5	4.83876	4	0.304245	0.125637	0.0570836	0.0277409	0.0137532	0.237521	1.13387	1.01385	1.2681	genus.Senegalimassilia.id.11160	0.125637	0.0570836	0.0925566	0.3634	NA	CKD	genus.Senegalimassilia.id.11160	MR Egger	5	-0.184775	0.177662	0.374775	-0.532992	0.163441	0.831291	0.586847	1.17756	CKD	genus.Senegalimassilia.id.11160	Weighted median	5	0.114694	0.0670702	0.0872538	-0.0167632	0.246152	1.12153	0.983377	1.27909	genus.Senegalimassilia.id.11160	Mode-based estimate
CKD	family.Peptostreptococcaceae.id.2042	4.07348e-05	0.00763355	0.99583	Inverse variance weighted	14	11.4401	13	0.573999	0.0936615	0.04274	0.0284209	0.00989117	0.177432	1.09819	1.00994	1.19415	family.Peptostreptococcaceae.id.2042	0.0936615	0.0400939	0.036153	0.5646	NA	CKD	family.Peptostreptococcaceae.id.2042	MR Egger	14	0.0931838	0.0992071	0.366107	-0.101262	0.28763	1.09766	0.903696	1.33326	CKD	family.Peptostreptococcaceae.id.2042	Weighted median	14	0.141752	0.0590366	0.0163468	0.0260399	0.257463	1.15229	1.02638	1.29364	family.Peptostreptococcaceae.id.2042	Mode-based estimate
CKD	family.Alcaligenaceae.id.2875	-0.000219979	0.0131554	0.986913	Inverse variance weighted	15	12.0142	14	0.605166	-0.0986967	0.0484212	0.0415206	-0.193602	-0.00379108	0.906017	0.823986	0.996216	family.Alcaligenaceae.id.2875	-0.0986967	0.0448558	0.045074	0.618	NA	CKD	family.Alcaligenaceae.id.2875	MR Egger	15	-0.0953499	0.205923	0.650994	-0.498959	0.30826	0.909055	0.607162	1.36105	CKD	family.Alcaligenaceae.id.2875	Weighted median	15	-0.0497299	0.0713612	0.485881	-0.189598	0.0901381	0.951486	0.827292	1.09433	family.Alcaligenaceae.id.2875	Mode-based estimate
CKD	genus..Ruminococcustorquesgroup.id.14377	-0.00612905	0.0100906	0.560427	Inverse variance weighted	10	7.58324	9	0.576628	-0.114304	0.0573431	0.0462247	-0.226697	-0.00191159	0.891987	0.797163	0.99809	genus..Ruminococcustorquesgroup.id.14377	-0.114304	0.0526365	0.0579648	0.5684	NA	CKD	genus..Ruminococcustorquesgroup.id.14377	MR Egger	10	-0.0253247	0.157316	0.8761	-0.333664	0.283014	0.974993	0.716295	1.32712	CKD	genus..Ruminococcustorquesgroup.id.14377	Weighted median	10	-0.0498005	0.0770602	0.518114	-0.200839	0.101237	0.951419	0.818044	1.10654	genus..Ruminococcustorquesgroup.id.14377	Mode-based estimate
CKD	genus.Coprococcus3.id.11303	0.0116473	0.0146636	0.447456	Inverse variance weighted	11	6.8511	10	0.739424	-0.107151	0.0555798	0.0538697	-0.216088	0.00178508	0.89839	0.805665	1.00179	genus.Coprococcus3.id.11303	-0.107151	0.0460042	0.04211	0.7592	NA	CKD	genus.Coprococcus3.id.11303	MR Egger	11	-0.293667	0.241304	0.254554	-0.766623	0.17929	0.745525	0.464579	1.19637	CKD	genus.Coprococcus3.id.11303	Weighted median	11	-0.114682	0.0720425	0.111416	-0.255885	0.0265218	0.89165	0.774231	1.02688	genus.Coprococcus3.id.11303	Mode-based estimate
CKD	family.Peptococcaceae.id.2024	0.0147342	0.0108316	0.210824	Inverse variance weighted	10	11.8646	9	0.22105	-0.0885434	0.0470355	0.0597709	-0.180733	0.00364618	0.915263	0.834658	1.00365	family.Peptococcaceae.id.2024	-0.0885434	0.0470355	0.0924396	0.2348	NA	CKD	family.Peptococcaceae.id.2024	MR Egger	10	-0.227801	0.11181	0.0759813	-0.446949	-0.00865273	0.796283	0.639577	0.991385	CKD	family.Peptococcaceae.id.2024	Weighted median	10	-0.0396376	0.0604011	0.511669	-0.158024	0.0787485	0.961138	0.853829	1.08193	family.Peptococcaceae.id.2024	Mode-based estimate
CKD	genus..Eubacteriumventriosumgroup.id.11341	0.0449125	0.0154455	0.0131345	Inverse variance weighted	14	20.1067	13	0.0925823	0.11063	0.0593027	0.0621091	-0.00560317	0.226863	1.11698	0.994412	1.25466	genus..Eubacteriumventriosumgroup.id.11341	0.11063	0.0593027	0.084833	0.105	NA	CKD	genus..Eubacteriumventriosumgroup.id.11341	MR Egger	14	-0.489772	0.211914	0.0393917	-0.905124	-0.0744204	0.612766	0.404492	0.928281	CKD	genus..Eubacteriumventriosumgroup.id.11341	Weighted median	14	0.0535027	0.0724304	0.460103	-0.088461	0.195466	1.05496	0.915339	1.21588	genus..Eubacteriumventriosumgroup.id.11341	Mode-based estimate
CKD	family.FamilyXIII.id.1957	-0.00646174	0.0140915	0.658754	Inverse variance weighted	10	6.56621	9	0.682181	-0.106226	0.0584914	0.0693564	-0.220869	0.00841744	0.899222	0.801822	1.00845	family.FamilyXIII.id.1957	-0.106226	0.0499607	0.0624071	0.6774	NA	CKD	family.FamilyXIII.id.1957	MR Egger	10	-0.0112841	0.215148	0.959458	-0.432975	0.410407	0.988779	0.648577	1.50743	CKD	family.FamilyXIII.id.1957	Weighted median	10	-0.0831153	0.0760672	0.274545	-0.232207	0.0659765	0.920245	0.792782	1.0682	family.FamilyXIII.id.1957	Mode-based estimate
CKD	genus.Intestinimonas.id.2062	-0.00031893	0.00831646	0.969915	Inverse variance weighted	17	15.0224	16	0.523002	0.0633012	0.0357182	0.076355	-0.00670652	0.133309	1.06535	0.993316	1.1426	genus.Intestinimonas.id.2062	0.0633012	0.0346098	0.0861005	0.5348	NA	CKD	genus.Intestinimonas.id.2062	MR Egger	17	0.0664902	0.0905124	0.473913	-0.110914	0.243894	1.06875	0.895016	1.27621	CKD	genus.Intestinimonas.id.2062	Weighted median	17	0.0825202	0.0503922	0.101513	-0.0162484	0.181289	1.08602	0.983883	1.19876	genus.Intestinimonas.id.2062	Mode-based estimate
CKD	genus.RuminococcaceaeNK4A214group.id.11358	0.011345	0.0124003	0.376903	Inverse variance weighted	15	11.4779	14	0.648152	-0.0832314	0.0470761	0.0770579	-0.175501	0.00903777	0.920138	0.839037	1.00908	genus.RuminococcaceaeNK4A214group.id.11358	-0.0832314	0.0426253	0.0711535	0.653	NA	CKD	genus.RuminococcaceaeNK4A214group.id.11358	MR Egger	15	-0.236288	0.17379	0.197069	-0.576917	0.104342	0.789554	0.561627	1.10998	CKD	genus.RuminococcaceaeNK4A214group.id.11358	Weighted median	15	-0.0384852	0.0649103	0.553249	-0.165709	0.0887389	0.962246	0.847292	1.0928	genus.RuminococcaceaeNK4A214group.id.11358	Mode-based estimate
CKD	genus.Actinomyces.id.423	-0.00613709	0.0130232	0.657313	Inverse variance weighted	7	3.05811	6	0.801519	0.0786618	0.0445674	0.0775621	-0.0086902	0.166014	1.08184	0.991347	1.18059	genus.Actinomyces.id.423	0.0786618	0.0318176	0.0483086	0.8276	NA	CKD	genus.Actinomyces.id.423	MR Egger	7	0.130464	0.118617	0.321502	-0.102026	0.362954	1.13936	0.903006	1.43757	CKD	genus.Actinomyces.id.423	Weighted median	7	0.119691	0.0570825	0.0360108	0.00780918	0.231573	1.12715	1.00784	1.26058	genus.Actinomyces.id.423	Mode-based estimate
CKD	genus.Veillonella.id.2198	0.0443491	0.0342377	0.251785	Inverse variance weighted	7	3.43049	6	0.753193	-0.0931774	0.0534657	0.081377	-0.19797	0.0116153	0.911032	0.820394	1.01168	genus.Veillonella.id.2198	-0.0931774	0.0404276	0.0607	0.7622	NA	CKD	genus.Veillonella.id.2198	MR Egger	7	-0.669742	0.448309	0.195422	-1.54843	0.208945	0.511841	0.212582	1.23238	CKD	genus.Veillonella.id.2198	Weighted median	7	-0.109199	0.0685944	0.111397	-0.243644	0.0252463	0.896552	0.783767	1.02557	genus.Veillonella.id.2198	Mode-based estimate
CKD	genus..Eubacteriumruminantiumgroup.id.11340	0.0215918	0.00996851	0.0457593	Inverse variance weighted	18	15.5274	17	0.557552	-0.0511849	0.0293734	0.0814109	-0.108757	0.00638703	0.950103	0.896948	1.00641	genus..Eubacteriumruminantiumgroup.id.11340	-0.0511849	0.0280724	0.0858884	0.5788	NA	CKD	genus..Eubacteriumruminantiumgroup.id.11340	MR Egger	18	-0.274286	0.107108	0.0209391	-0.484217	-0.0643544	0.760115	0.61618	0.937673	CKD	genus..Eubacteriumruminantiumgroup.id.11340	Weighted median	18	-0.0482035	0.0407952	0.237366	-0.128162	0.0317551	0.95294	0.879711	1.03226	genus..Eubacteriumruminantiumgroup.id.11340	Mode-based estimate
CKD	genus.Oscillibacter.id.2063	-0.0123534	0.0136921	0.384685	Inverse variance weighted	14	16.978	13	0.200313	-0.0672827	0.0398648	0.0914555	-0.145418	0.0108524	0.934931	0.864661	1.01091	genus.Oscillibacter.id.2063	-0.0672827	0.0398649	0.115286	0.1984	NA	CKD	genus.Oscillibacter.id.2063	MR Egger	14	0.0630062	0.149886	0.68165	-0.23077	0.356782	1.06503	0.793922	1.42872	CKD	genus.Oscillibacter.id.2063	Weighted median	14	-0.040375	0.051444	0.432551	-0.141205	0.0604553	0.960429	0.868311	1.06232	genus.Oscillibacter.id.2063	Mode-based estimate
CKD	family.Streptococcaceae.id.1850	-0.00374717	0.0138253	0.790318	Inverse variance weighted	16	11.602	15	0.70887	0.075132	0.0450339	0.0952478	-0.0131345	0.163399	1.07803	0.986951	1.17751	family.Streptococcaceae.id.1850	0.075132	0.039606	0.0772533	0.7236	NA	CKD	family.Streptococcaceae.id.1850	MR Egger	16	0.120913	0.174811	0.50045	-0.221717	0.463543	1.12853	0.801142	1.5897	CKD	family.Streptococcaceae.id.1850	Weighted median	16	0.0705532	0.0601929	0.241149	-0.0474248	0.188531	1.0731	0.953682	1.20747	family.Streptococcaceae.id.1850	Mode-based estimate
CKD	family.Prevotellaceae.id.960	-0.00914966	0.0160444	0.578217	Inverse variance weighted	15	30.9908	14	0.0055599	-0.103471	0.0636289	0.103914	-0.228184	0.0212413	0.901702	0.795978	1.02147	family.Prevotellaceae.id.960	-0.0557046	0.041787	0.205403	0.007	366	CKD	family.Prevotellaceae.id.960	MR Egger	15	0.0246789	0.233991	0.917613	-0.433943	0.483301	1.02499	0.647949	1.62142	CKD	family.Prevotellaceae.id.960	Weighted median	15	-0.106141	0.0593523	0.0737238	-0.222472	0.0101894	0.899298	0.800538	1.01024	family.Prevotellaceae.id.960	Mode-based estimate
CKD	genus.FamilyXIIIAD3011group.id.11293	0.0424258	0.0210507	0.0689569	Inverse variance weighted	13	19.7965	12	0.0710356	-0.0983394	0.0612838	0.10857	-0.218456	0.0217769	0.906341	0.803759	1.02202	genus.FamilyXIIIAD3011group.id.11293	-0.0983394	0.0612838	0.134549	0.079	NA	CKD	genus.FamilyXIIIAD3011group.id.11293	MR Egger	13	-0.614945	0.262099	0.038744	-1.12866	-0.101231	0.54067	0.323466	0.903724	CKD	genus.FamilyXIIIAD3011group.id.11293	Weighted median	13	-0.102938	0.070915	0.146622	-0.241931	0.0360556	0.902183	0.78511	1.03671	genus.FamilyXIIIAD3011group.id.11293	Mode-based estimate
CKD	genus.RuminococcaceaeUCG005.id.11363	-0.00835611	0.0103156	0.433686	Inverse variance weighted	14	8.48984	13	0.81029	0.0676196	0.0442036	0.126083	-0.0190194	0.154259	1.06996	0.98116	1.16679	genus.RuminococcaceaeUCG005.id.11363	0.0676196	0.035722	0.0808409	0.8246	NA	CKD	genus.RuminococcaceaeUCG005.id.11363	MR Egger	14	0.162814	0.125557	0.219102	-0.0832771	0.408906	1.17682	0.920096	1.50517	CKD	genus.RuminococcaceaeUCG005.id.11363	Weighted median	14	0.0608679	0.0624284	0.329558	-0.0614917	0.183228	1.06276	0.940361	1.20109	genus.RuminococcaceaeUCG005.id.11363	Mode-based estimate
CKD	class.Melainabacteria.id.1589	-0.00522276	0.0116289	0.665262	Inverse variance weighted	10	9.36763	9	0.404054	0.052329	0.0344931	0.129245	-0.0152776	0.119936	1.05372	0.984839	1.12742	class.Melainabacteria.id.1589	0.052329	0.0344931	0.163555	0.405	NA	CKD	class.Melainabacteria.id.1589	MR Egger	10	0.0956541	0.103012	0.380274	-0.106249	0.297557	1.10038	0.899201	1.34657	CKD	class.Melainabacteria.id.1589	Weighted median	10	0.0126512	0.0463082	0.784702	-0.0781127	0.103415	1.01273	0.92486	1.10895	class.Melainabacteria.id.1589	Mode-based estimate
CKD	genus..Clostridiuminnocuumgroup.id.14397	-0.00920766	0.0208686	0.672359	Inverse variance weighted	9	4.17544	8	0.840958	0.0484261	0.0323402	0.134291	-0.0149608	0.111813	1.04962	0.985151	1.1183	genus..Clostridiuminnocuumgroup.id.14397	0.0484261	0.0233641	0.0719301	0.8508	NA	CKD	genus..Clostridiuminnocuumgroup.id.14397	MR Egger	9	0.119517	0.164336	0.490662	-0.202582	0.441615	1.12695	0.81662	1.55522	CKD	genus..Clostridiuminnocuumgroup.id.14397	Weighted median	9	0.0588259	0.0422693	0.164015	-0.0240219	0.141674	1.06059	0.976264	1.1522	genus..Clostridiuminnocuumgroup.id.14397	Mode-based estimate
CKD	genus.ChristensenellaceaeR.7group.id.11283	0.00314659	0.0171156	0.858711	Inverse variance weighted	10	14.1708	9	0.116376	0.107508	0.0735191	0.143657	-0.0365899	0.251605	1.1135	0.964071	1.28609	genus.ChristensenellaceaeR.7group.id.11283	0.107508	0.0735192	0.177679	0.1324	NA	CKD	genus.ChristensenellaceaeR.7group.id.11283	MR Egger	10	0.0682675	0.227186	0.771463	-0.377016	0.513551	1.07065	0.685905	1.67122	CKD	genus.ChristensenellaceaeR.7group.id.11283	Weighted median	10	0.0955744	0.0861076	0.267024	-0.0731965	0.264345	1.10029	0.929418	1.30258	genus.ChristensenellaceaeR.7group.id.11283	Mode-based estimate
CKD	genus.Ruminococcus2.id.11374	0.00368009	0.00909286	0.692261	Inverse variance weighted	15	11.361	14	0.65747	-0.0637967	0.0445836	0.152446	-0.151181	0.0235873	0.938196	0.859692	1.02387	genus.Ruminococcus2.id.11374	-0.0637967	0.0401625	0.134503	0.671	NA	CKD	genus.Ruminococcus2.id.11374	MR Egger	15	-0.109585	0.121602	0.383886	-0.347924	0.128755	0.896206	0.706152	1.13741	CKD	genus.Ruminococcus2.id.11374	Weighted median	15	-0.0585837	0.0611813	0.338293	-0.178499	0.0613315	0.943099	0.836525	1.06325	genus.Ruminococcus2.id.11374	Mode-based estimate
CKD	genus..Eubacteriumcoprostanoligenesgroup.id.11375	-0.00260748	0.0127658	0.841884	Inverse variance weighted	13	10.0136	12	0.614765	-0.0710299	0.0511836	0.165214	-0.17135	0.0292899	0.931434	0.842527	1.02972	genus..Eubacteriumcoprostanoligenesgroup.id.11375	-0.0710299	0.0467558	0.15462	0.6226	NA	CKD	genus..Eubacteriumcoprostanoligenesgroup.id.11375	MR Egger	13	-0.0312607	0.201318	0.879413	-0.425845	0.363323	0.969223	0.653218	1.4381	CKD	genus..Eubacteriumcoprostanoligenesgroup.id.11375	Weighted median	13	-0.0725345	0.0696813	0.2979	-0.20911	0.0640407	0.930034	0.811306	1.06614	genus..Eubacteriumcoprostanoligenesgroup.id.11375	Mode-based estimate
CKD	genus.Parasutterella.id.2892	-0.00318919	0.00817759	0.702858	Inverse variance weighted	15	6.29864	14	0.958393	0.0497318	0.0360071	0.167228	-0.0208421	0.120306	1.05099	0.979374	1.12784	genus.Parasutterella.id.2892	0.0497318	0.0241517	0.0585865	0.951	NA	CKD	genus.Parasutterella.id.2892	MR Egger	15	0.0870357	0.102206	0.409864	-0.113288	0.287359	1.09094	0.892894	1.3329	CKD	genus.Parasutterella.id.2892	Weighted median	15	0.0624009	0.0479305	0.192949	-0.0315427	0.156345	1.06439	0.96895	1.16923	genus.Parasutterella.id.2892	Mode-based estimate
CKD	genus.Parabacteroides.id.954	-0.0118871	0.0238104	0.643819	Inverse variance weighted	6	4.93288	5	0.424126	0.0982025	0.071569	0.170021	-0.0420728	0.238478	1.10319	0.9588	1.26932	genus.Parabacteroides.id.954	0.0982025	0.0710871	0.225687	0.448	NA	CKD	genus.Parabacteroides.id.954	MR Egger	6	0.217208	0.250534	0.434866	-0.273839	0.708255	1.2426	0.760454	2.03044	CKD	genus.Parabacteroides.id.954	Weighted median	6	0.151327	0.0928631	0.103192	-0.0306847	0.333339	1.16338	0.969781	1.39562	genus.Parabacteroides.id.954	Mode-based estimate
CKD	genus.Butyricimonas.id.945	0.00367663	0.0121596	0.768015	Inverse variance weighted	13	8.46546	12	0.747781	0.0552413	0.0408234	0.175999	-0.0247725	0.135255	1.0568	0.975532	1.14483	genus.Butyricimonas.id.945	0.0552413	0.0342881	0.133134	0.7524	NA	CKD	genus.Butyricimonas.id.945	MR Egger	13	0.0158943	0.136384	0.909325	-0.251419	0.283208	1.01602	0.777696	1.32738	CKD	genus.Butyricimonas.id.945	Weighted median	13	0.0480234	0.0575531	0.404046	-0.0647808	0.160828	1.0492	0.937273	1.17448	genus.Butyricimonas.id.945	Mode-based estimate
CKD	genus.Streptococcus.id.1853	-0.000314064	0.0133153	0.981493	Inverse variance weighted	17	18.918	16	0.27294	0.0632153	0.0468579	0.17731	-0.0286263	0.155057	1.06526	0.97178	1.16772	genus.Streptococcus.id.1853	0.0632153	0.0468579	0.196094	0.2934	NA	CKD	genus.Streptococcus.id.1853	MR Egger	17	0.0671905	0.175347	0.706958	-0.27649	0.410871	1.0695	0.758442	1.50813	CKD	genus.Streptococcus.id.1853	Weighted median	17	0.0719484	0.0587325	0.220568	-0.0431674	0.187064	1.0746	0.957751	1.2057	genus.Streptococcus.id.1853	Mode-based estimate
CKD	genus.Prevotella9.id.11183	-0.00937592	0.0118622	0.444632	Inverse variance weighted	14	12.2948	13	0.503634	0.0517559	0.0386117	0.180109	-0.0239231	0.127435	1.05312	0.976361	1.13591	genus.Prevotella9.id.11183	0.0517558	0.0375498	0.191362	0.5212	NA	CKD	genus.Prevotella9.id.11183	MR Egger	14	0.148408	0.128233	0.269655	-0.102928	0.399743	1.15999	0.902192	1.49144	CKD	genus.Prevotella9.id.11183	Weighted median	14	0.0436215	0.051911	0.400734	-0.0581242	0.145367	1.04459	0.943533	1.15646	genus.Prevotella9.id.11183	Mode-based estimate
CKD	genus.RuminococcaceaeUCG013.id.11370	0.00115554	0.0101257	0.911402	Inverse variance weighted	12	6.52775	11	0.835938	0.0670874	0.0500636	0.180232	-0.0310373	0.165212	1.06939	0.969439	1.17964	genus.RuminococcaceaeUCG013.id.11370	0.0670874	0.0385663	0.109807	0.8584	NA	CKD	genus.RuminococcaceaeUCG013.id.11370	MR Egger	12	0.0525059	0.137231	0.710016	-0.216467	0.321479	1.05391	0.805359	1.37917	CKD	genus.RuminococcaceaeUCG013.id.11370	Weighted median	12	0.0735123	0.0701587	0.29473	-0.0639987	0.211023	1.07628	0.938006	1.23494	genus.RuminococcaceaeUCG013.id.11370	Mode-based estimate
CKD	genus.Tyzzerella3.id.11335	0.0435503	0.0224376	0.0783144	Inverse variance weighted	13	14.1235	12	0.29289	-0.0412205	0.0310664	0.184559	-0.102111	0.0196698	0.959618	0.90293	1.01986	genus.Tyzzerella3.id.11335	-0.0412205	0.0310664	0.209254	0.3092	NA	CKD	genus.Tyzzerella3.id.11335	MR Egger	13	-0.340225	0.156689	0.0526544	-0.647335	-0.0331141	0.71161	0.523439	0.967428	CKD	genus.Tyzzerella3.id.11335	Weighted median	13	-0.048551	0.042821	0.256873	-0.13248	0.0353782	0.952609	0.87592	1.03601	genus.Tyzzerella3.id.11335	Mode-based estimate
CKD	genus.RuminococcaceaeUCG010.id.11367	-0.0101991	0.0143881	0.517541	Inverse variance weighted	6	1.79362	5	0.8769	0.0861134	0.06499	0.185163	-0.041267	0.213494	1.08993	0.959573	1.238	genus.RuminococcaceaeUCG010.id.11367	0.0861134	0.0389249	0.0778791	0.8834	NA	CKD	genus.RuminococcaceaeUCG010.id.11367	MR Egger	6	0.231734	0.215465	0.342695	-0.190578	0.654047	1.26078	0.826482	1.92331	CKD	genus.RuminococcaceaeUCG010.id.11367	Weighted median	6	0.0928545	0.0800873	0.246287	-0.0641167	0.249826	1.0973	0.937896	1.2838	genus.RuminococcaceaeUCG010.id.11367	Mode-based estimate
CKD	genus.Hungatella.id.11306	-0.0427456	0.033161	0.287787	Inverse variance weighted	5	2.38972	4	0.664486	0.0567883	0.0429013	0.185603	-0.0272982	0.140875	1.05843	0.973071	1.15128	genus.Hungatella.id.11306	0.0567883	0.03316	0.161955	0.6928	NA	CKD	genus.Hungatella.id.11306	MR Egger	5	0.383112	0.256764	0.232493	-0.120145	0.886369	1.46684	0.886792	2.4263	CKD	genus.Hungatella.id.11306	Weighted median	5	0.0632717	0.0548594	0.24877	-0.0442528	0.170796	1.06532	0.956712	1.18625	genus.Hungatella.id.11306	Mode-based estimate
CKD	genus..Eubacteriumnodatumgroup.id.11297	0.00364456	0.01599	0.824797	Inverse variance weighted	11	7.37155	10	0.689964	-0.0322139	0.0248542	0.194935	-0.0809281	0.0165003	0.968299	0.92226	1.01664	genus..Eubacteriumnodatumgroup.id.11297	-0.0322139	0.0213392	0.162074	0.7084	NA	CKD	genus..Eubacteriumnodatumgroup.id.11297	MR Egger	11	-0.0564054	0.109008	0.617325	-0.270062	0.157251	0.945156	0.763332	1.17029	CKD	genus..Eubacteriumnodatumgroup.id.11297	Weighted median	11	-0.0297015	0.033878	0.380639	-0.0961023	0.0366993	0.970735	0.908371	1.03738	genus..Eubacteriumnodatumgroup.id.11297	Mode-based estimate
CKD	family.Oxalobacteraceae.id.2966	-0.0159921	0.014088	0.278473	Inverse variance weighted	14	8.07892	13	0.838421	0.0341287	0.0264092	0.196253	-0.0176334	0.0858907	1.03472	0.982521	1.08969	family.Oxalobacteraceae.id.2966	0.0341287	0.020819	0.125113	0.8422	NA	CKD	family.Oxalobacteraceae.id.2966	MR Egger	14	0.148867	0.10447	0.179651	-0.055894	0.353629	1.16052	0.945639	1.42423	CKD	family.Oxalobacteraceae.id.2966	Weighted median	14	0.0403024	0.0364993	0.269508	-0.0312363	0.111841	1.04113	0.969247	1.11834	family.Oxalobacteraceae.id.2966	Mode-based estimate
CKD	order.Pasteurellales.id.3688	-0.000647505	0.00846338	0.940277	Inverse variance weighted	14	9.75626	13	0.713734	0.0400132	0.0326028	0.219712	-0.0238883	0.103915	1.04082	0.976395	1.10951	order.Pasteurellales.id.3688	0.0400132	0.0282439	0.180086	0.694	NA	CKD	order.Pasteurellales.id.3688	MR Egger	14	0.0450341	0.0732792	0.550324	-0.0985931	0.188661	1.04606	0.906111	1.20763	CKD	order.Pasteurellales.id.3688	Weighted median	14	0.0299442	0.0449532	0.505334	-0.058164	0.118052	1.0304	0.943495	1.1253	order.Pasteurellales.id.3688	Mode-based estimate
CKD	family.Pasteurellaceae.id.3689	-0.000647505	0.00846338	0.940277	Inverse variance weighted	14	9.75626	13	0.713734	0.0400132	0.0326028	0.219712	-0.0238883	0.103915	1.04082	0.976395	1.10951	family.Pasteurellaceae.id.3689	0.0400132	0.0282439	0.180086	0.68	NA	CKD	family.Pasteurellaceae.id.3689	MR Egger	14	0.0450341	0.0732792	0.550324	-0.0985931	0.188661	1.04606	0.906111	1.20763	CKD	family.Pasteurellaceae.id.3689	Weighted median	14	0.0299442	0.0451941	0.507607	-0.0586363	0.118525	1.0304	0.94305	1.12583	family.Pasteurellaceae.id.3689	Mode-based estimate
CKD	genus.Coprobacter.id.949	0.00126896	0.0126507	0.922299	Inverse variance weighted	11	8.10641	10	0.618443	0.0411568	0.0342992	0.230165	-0.0260696	0.108383	1.04202	0.974267	1.11447	genus.Coprobacter.id.949	0.0411568	0.0308815	0.212188	0.6338	NA	CKD	genus.Coprobacter.id.949	MR Egger	11	0.0302194	0.114306	0.797448	-0.193821	0.25426	1.03068	0.823805	1.28951	CKD	genus.Coprobacter.id.949	Weighted median	11	0.0458465	0.0480414	0.339926	-0.0483146	0.140008	1.04691	0.952834	1.15028	genus.Coprobacter.id.949	Mode-based estimate
CKD	genus.Adlercreutzia.id.812	0.0066234	0.0190138	0.739476	Inverse variance weighted	8	3.89691	7	0.791572	0.055614	0.0475132	0.241801	-0.0375119	0.14874	1.05719	0.963183	1.16037	genus.Adlercreutzia.id.812	0.055614	0.0354508	0.160691	0.7916	NA	CKD	genus.Adlercreutzia.id.812	MR Egger	8	-0.0171026	0.214086	0.938925	-0.436712	0.402507	0.983043	0.646158	1.49557	CKD	genus.Adlercreutzia.id.812	Weighted median	8	0.0625064	0.0603189	0.300078	-0.0557186	0.180731	1.0645	0.945805	1.19809	genus.Adlercreutzia.id.812	Mode-based estimate
CKD	genus.RuminococcaceaeUCG011.id.11368	0.0200185	0.0241577	0.439011	Inverse variance weighted	8	9.62007	7	0.211145	-0.0405826	0.034904	0.244954	-0.108994	0.0278292	0.96023	0.896735	1.02822	genus.RuminococcaceaeUCG011.id.11368	-0.0405826	0.034904	0.283055	0.2434	NA	CKD	genus.RuminococcaceaeUCG011.id.11368	MR Egger	8	-0.190244	0.184104	0.341281	-0.551088	0.170599	0.826757	0.576323	1.18602	CKD	genus.RuminococcaceaeUCG011.id.11368	Weighted median	8	0.00291401	0.0426877	0.945576	-0.080754	0.086582	1.00292	0.922421	1.09044	genus.RuminococcaceaeUCG011.id.11368	Mode-based estimate
CKD	phylum.Firmicutes.id.1672	0.00762241	0.00895136	0.409884	Inverse variance weighted	15	13.0514	14	0.522478	-0.0524958	0.0474262	0.268339	-0.145451	0.0404595	0.948858	0.864632	1.04129	phylum.Firmicutes.id.1672	-0.0524958	0.0457913	0.270841	0.556	NA	CKD	phylum.Firmicutes.id.1672	MR Egger	15	-0.153061	0.127266	0.250544	-0.402502	0.0963794	0.858077	0.668645	1.10118	CKD	phylum.Firmicutes.id.1672	Weighted median	15	-0.0317076	0.0669057	0.63556	-0.162843	0.0994275	0.96879	0.849725	1.10454	phylum.Firmicutes.id.1672	Mode-based estimate
CKD	genus..Eubacteriumbrachygroup.id.11296	0.000783951	0.0151552	0.960014	Inverse variance weighted	10	2.97259	9	0.965372	-0.0327437	0.0297526	0.271099	-0.0910588	0.0255713	0.967787	0.912964	1.0259	genus..Eubacteriumbrachygroup.id.11296	-0.0327437	0.017099	0.0877636	0.9648	NA	CKD	genus..Eubacteriumbrachygroup.id.11296	MR Egger	10	-0.0388188	0.121152	0.756863	-0.276276	0.198638	0.961925	0.758604	1.21974	CKD	genus..Eubacteriumbrachygroup.id.11296	Weighted median	10	-0.01911	0.0364187	0.599771	-0.0904907	0.0522707	0.981071	0.913483	1.05366	genus..Eubacteriumbrachygroup.id.11296	Mode-based estimate
CKD	genus.Marvinbryantia.id.2005	0.00342468	0.0156624	0.831795	Inverse variance weighted	11	10.854	10	0.369008	-0.0525182	0.0485093	0.278968	-0.147596	0.0425602	0.948837	0.862779	1.04348	genus.Marvinbryantia.id.2005	-0.0525182	0.0485093	0.304383	0.374	NA	CKD	genus.Marvinbryantia.id.2005	MR Egger	11	-0.0921682	0.188369	0.636337	-0.461372	0.277036	0.911952	0.630418	1.31921	CKD	genus.Marvinbryantia.id.2005	Weighted median	11	-0.00923604	0.0647047	0.886494	-0.136057	0.117585	0.990806	0.872793	1.12478	genus.Marvinbryantia.id.2005	Mode-based estimate
CKD	genus.Anaerotruncus.id.2054	-0.0090377	0.0133225	0.511549	Inverse variance weighted	13	18.7814	12	0.0939432	0.0665773	0.0628132	0.289179	-0.0565367	0.189691	1.06884	0.945032	1.20888	genus.Anaerotruncus.id.2054	0.0665773	0.0628132	0.310047	0.1048	NA	CKD	genus.Anaerotruncus.id.2054	MR Egger	13	0.193502	0.197833	0.349041	-0.19425	0.581254	1.21349	0.823452	1.78828	CKD	genus.Anaerotruncus.id.2054	Weighted median	13	0.0113973	0.0755123	0.880029	-0.136607	0.159401	1.01146	0.872313	1.17281	genus.Anaerotruncus.id.2054	Mode-based estimate
CKD	order.Selenomonadales.id.2165	0.0065538	0.0117969	0.590728	Inverse variance weighted	12	11.9883	11	0.364521	0.0591083	0.0559392	0.29067	-0.0505325	0.168749	1.06089	0.950723	1.18382	order.Selenomonadales.id.2165	0.0591083	0.0559392	0.313324	0.3928	NA	CKD	order.Selenomonadales.id.2165	MR Egger	12	-0.0393849	0.186468	0.836962	-0.404862	0.326092	0.961381	0.667069	1.38554	CKD	order.Selenomonadales.id.2165	Weighted median	12	0.0404399	0.0729754	0.57947	-0.102592	0.183472	1.04127	0.902495	1.20138	order.Selenomonadales.id.2165	Mode-based estimate
CKD	class.Negativicutes.id.2164	0.0065538	0.0117969	0.590728	Inverse variance weighted	12	11.9883	11	0.364521	0.0591083	0.0559392	0.29067	-0.0505325	0.168749	1.06089	0.950723	1.18382	class.Negativicutes.id.2164	0.0591083	0.0559392	0.313324	0.3918	NA	CKD	class.Negativicutes.id.2164	MR Egger	12	-0.0393849	0.186468	0.836962	-0.404862	0.326092	0.961381	0.667069	1.38554	CKD	class.Negativicutes.id.2164	Weighted median	12	0.0404399	0.0748413	0.588961	-0.106249	0.187129	1.04127	0.899201	1.20578	class.Negativicutes.id.2164	Mode-based estimate
CKD	genus.Ruminococcus1.id.11373	-0.0130674	0.0115572	0.290949	Inverse variance weighted	10	7.40073	9	0.595473	0.0592773	0.0564259	0.293473	-0.0513175	0.169872	1.06107	0.949977	1.18515	genus.Ruminococcus1.id.11373	0.0592773	0.0511676	0.276478	0.5746	NA	CKD	genus.Ruminococcus1.id.11373	MR Egger	10	0.223616	0.155915	0.189419	-0.081977	0.52921	1.25059	0.921293	1.69759	CKD	genus.Ruminococcus1.id.11373	Weighted median	10	0.0769031	0.0764353	0.314358	-0.0729101	0.226716	1.07994	0.929684	1.25447	genus.Ruminococcus1.id.11373	Mode-based estimate
CKD	genus.Clostridiumsensustricto1.id.1873	0.00713197	0.0133072	0.614968	Inverse variance weighted	7	3.65032	6	0.723874	0.0573419	0.0553646	0.300335	-0.0511727	0.165857	1.05902	0.950115	1.1804	genus.Clostridiumsensustricto1.id.1873	0.0573419	0.0431839	0.232506	0.7174	NA	CKD	genus.Clostridiumsensustricto1.id.1873	MR Egger	7	-0.00250565	0.124638	0.984738	-0.246796	0.241785	0.997497	0.7813	1.27352	CKD	genus.Clostridiumsensustricto1.id.1873	Weighted median	7	0.0605183	0.0731234	0.407887	-0.0828036	0.20384	1.06239	0.920532	1.2261	genus.Clostridiumsensustricto1.id.1873	Mode-based estimate
CKD	genus.RikenellaceaeRC9gutgroup.id.11191	-0.00271342	0.0194446	0.891541	Inverse variance weighted	13	4.71947	12	0.966699	0.0245258	0.0237621	0.302007	-0.0220479	0.0710994	1.02483	0.978193	1.07369	genus.RikenellaceaeRC9gutgroup.id.11191	0.0245258	0.0149019	0.125721	0.9658	NA	CKD	genus.RikenellaceaeRC9gutgroup.id.11191	MR Egger	13	0.0442892	0.143606	0.763534	-0.237179	0.325758	1.04528	0.78885	1.38508	CKD	genus.RikenellaceaeRC9gutgroup.id.11191	Weighted median	13	0.0252428	0.0304847	0.407643	-0.0345072	0.0849929	1.02556	0.966081	1.08871	genus.RikenellaceaeRC9gutgroup.id.11191	Mode-based estimate
CKD	order.Burkholderiales.id.2874	-0.0135784	0.0127145	0.313351	Inverse variance weighted	11	10.9104	10	0.364539	-0.0592043	0.0579379	0.306848	-0.172763	0.054354	0.942514	0.841337	1.05586	order.Burkholderiales.id.2874	-0.0592043	0.0579379	0.330933	0.3664	NA	CKD	order.Burkholderiales.id.2874	MR Egger	11	0.135336	0.191033	0.496608	-0.239088	0.50976	1.14492	0.787345	1.66489	CKD	order.Burkholderiales.id.2874	Weighted median	11	-0.0270972	0.0802433	0.735598	-0.184374	0.13018	0.973267	0.831625	1.13903	order.Burkholderiales.id.2874	Mode-based estimate
CKD	genus.Holdemanella.id.11393	-0.0229456	0.0114047	0.0750925	Inverse variance weighted	11	6.76273	10	0.747638	-0.0365759	0.0360335	0.310081	-0.107202	0.0340498	0.964085	0.898345	1.03464	genus.Holdemanella.id.11393	-0.0365759	0.0296325	0.245303	0.729	NA	CKD	genus.Holdemanella.id.11393	MR Egger	11	0.160252	0.104255	0.158643	-0.0440877	0.364591	1.17381	0.95687	1.43992	CKD	genus.Holdemanella.id.11393	Weighted median	11	-0.00234647	0.0487643	0.961622	-0.0979244	0.0932315	0.997656	0.906717	1.09772	genus.Holdemanella.id.11393	Mode-based estimate
CKD	family.Lachnospiraceae.id.1987	-0.000542257	0.00764217	0.94437	Inverse variance weighted	17	16.9624	16	0.388036	0.0451366	0.0450171	0.316027	-0.0430969	0.13337	1.04617	0.957819	1.14267	family.Lachnospiraceae.id.1987	0.0451366	0.0450171	0.330951	0.3814	NA	CKD	family.Lachnospiraceae.id.1987	MR Egger	17	0.0525939	0.114919	0.653756	-0.172647	0.277835	1.054	0.841434	1.32027	CKD	family.Lachnospiraceae.id.1987	Weighted median	17	0.0420464	0.0621814	0.49892	-0.0798291	0.163922	1.04294	0.923274	1.17812	family.Lachnospiraceae.id.1987	Mode-based estimate
CKD	family.Acidaminococcaceae.id.2166	-0.0220837	0.0197787	0.314954	Inverse variance weighted	7	9.39092	6	0.152757	-0.0714301	0.0715019	0.317797	-0.211574	0.0687137	0.931061	0.809309	1.07113	family.Acidaminococcaceae.id.2166	-0.0714301	0.0715019	0.356366	0.162	NA	CKD	family.Acidaminococcaceae.id.2166	MR Egger	7	0.148855	0.209368	0.508883	-0.261507	0.559216	1.1605	0.769891	1.7493	CKD	family.Acidaminococcaceae.id.2166	Weighted median	7	-0.104198	0.0802949	0.194395	-0.261576	0.0531804	0.901047	0.769838	1.05462	family.Acidaminococcaceae.id.2166	Mode-based estimate
CKD	genus.Barnesiella.id.944	-0.00874374	0.0122302	0.488328	Inverse variance weighted	14	10.8122	13	0.626543	0.0461455	0.0462022	0.317906	-0.0444109	0.136702	1.04723	0.956561	1.14649	genus.Barnesiella.id.944	0.0461454	0.0421356	0.29332	0.6352	NA	CKD	genus.Barnesiella.id.944	MR Egger	14	0.15233	0.155545	0.346747	-0.152538	0.457198	1.16454	0.858527	1.57964	CKD	genus.Barnesiella.id.944	Weighted median	14	0.0312725	0.0613718	0.61036	-0.0890161	0.151561	1.03177	0.914831	1.16365	genus.Barnesiella.id.944	Mode-based estimate
CKD	genus.RuminococcaceaeUCG009.id.11366	0.0140345	0.0159074	0.398347	Inverse variance weighted	12	8.65448	11	0.653751	-0.0364756	0.0365978	0.318929	-0.108207	0.0352561	0.964182	0.897442	1.03588	genus.RuminococcaceaeUCG009.id.11366	-0.0364756	0.0324623	0.285094	0.6522	NA	CKD	genus.RuminococcaceaeUCG009.id.11366	MR Egger	12	-0.182938	0.169995	0.307141	-0.516128	0.150251	0.83282	0.596827	1.16213	CKD	genus.RuminococcaceaeUCG009.id.11366	Weighted median	12	-0.0400626	0.0493991	0.417367	-0.136885	0.0567596	0.960729	0.872071	1.0584	genus.RuminococcaceaeUCG009.id.11366	Mode-based estimate
CKD	genus.Intestinibacter.id.11345	0.00703619	0.0104409	0.512176	Inverse variance weighted	15	9.91218	14	0.768576	-0.0392437	0.039974	0.326232	-0.117593	0.0391053	0.961516	0.889058	1.03988	genus.Intestinibacter.id.11345	-0.0392437	0.0336355	0.262808	0.7854	NA	CKD	genus.Intestinibacter.id.11345	MR Egger	15	-0.122653	0.130064	0.362869	-0.377579	0.132273	0.884571	0.685519	1.14142	CKD	genus.Intestinibacter.id.11345	Weighted median	15	-0.0114224	0.0525011	0.827768	-0.114324	0.0914797	0.988643	0.891968	1.09579	genus.Intestinibacter.id.11345	Mode-based estimate
CKD	phylum.Proteobacteria.id.2375	-0.000340526	0.0124837	0.978775	Inverse variance weighted	12	13.5369	11	0.259685	0.0579251	0.0608123	0.340832	-0.061267	0.177117	1.05964	0.940572	1.19377	phylum.Proteobacteria.id.2375	0.0579251	0.0608123	0.361294	0.2896	NA	CKD	phylum.Proteobacteria.id.2375	MR Egger	12	0.0630299	0.197711	0.756439	-0.324484	0.450544	1.06506	0.7229	1.56917	CKD	phylum.Proteobacteria.id.2375	Weighted median	12	0.073024	0.0767865	0.341604	-0.0774775	0.223526	1.07576	0.925448	1.25048	phylum.Proteobacteria.id.2375	Mode-based estimate
CKD	genus.Subdoligranulum.id.2070	-0.0263498	0.00976657	0.0244753	Inverse variance weighted	11	12.7969	10	0.235252	-0.0561889	0.0603037	0.351458	-0.174384	0.0620064	0.945361	0.839974	1.06397	genus.Subdoligranulum.id.2070	-0.0561889	0.0603037	0.373407	0.2518	NA	CKD	genus.Subdoligranulum.id.2070	MR Egger	11	0.291944	0.139614	0.0660666	0.0183017	0.565587	1.33903	1.01847	1.76048	CKD	genus.Subdoligranulum.id.2070	Weighted median	11	-0.0259514	0.0777822	0.73865	-0.178405	0.126502	0.974382	0.836604	1.13485	genus.Subdoligranulum.id.2070	Mode-based estimate
CKD	class.Bacteroidia.id.912	0.0187219	0.00804294	0.0382266	Inverse variance weighted	14	13.3051	13	0.424532	-0.0455554	0.0491506	0.354003	-0.141891	0.0507798	0.955467	0.867716	1.05209	class.Bacteroidia.id.912	-0.0455554	0.0491506	0.370891	0.3854	NA	CKD	class.Bacteroidia.id.912	MR Egger	14	-0.27075	0.108258	0.0278655	-0.482936	-0.0585649	0.762807	0.616969	0.943117	CKD	class.Bacteroidia.id.912	Weighted median	14	0.0212149	0.0708772	0.764697	-0.117704	0.160134	1.02144	0.888959	1.17367	class.Bacteroidia.id.912	Mode-based estimate
CKD	order.Bacteroidales.id.913	0.0187219	0.00804294	0.0382266	Inverse variance weighted	14	13.3051	13	0.424532	-0.0455554	0.0491506	0.354003	-0.141891	0.0507798	0.955467	0.867716	1.05209	order.Bacteroidales.id.913	-0.0455554	0.0491506	0.370891	0.3802	NA	CKD	order.Bacteroidales.id.913	MR Egger	14	-0.27075	0.108258	0.0278655	-0.482936	-0.0585649	0.762807	0.616969	0.943117	CKD	order.Bacteroidales.id.913	Weighted median	14	0.0212149	0.0705882	0.763762	-0.117138	0.159568	1.02144	0.889462	1.173	order.Bacteroidales.id.913	Mode-based estimate
CKD	order.Gastranaerophilales.id.1591	-0.012525	0.0128316	0.361532	Inverse variance weighted	9	9.83303	8	0.276941	0.0356495	0.0386957	0.356906	-0.0401941	0.111493	1.03629	0.960603	1.11795	order.Gastranaerophilales.id.1591	0.0356495	0.0386957	0.383847	0.2816	NA	CKD	order.Gastranaerophilales.id.1591	MR Egger	9	0.136369	0.110243	0.255978	-0.0797073	0.352446	1.14611	0.923387	1.42254	CKD	order.Gastranaerophilales.id.1591	Weighted median	9	-0.0233222	0.0473562	0.622377	-0.11614	0.069496	0.976948	0.89035	1.07197	order.Gastranaerophilales.id.1591	Mode-based estimate
CKD	genus.LachnospiraceaeUCG001.id.11321	0.0175185	0.0164368	0.309342	Inverse variance weighted	13	13.1834	12	0.355853	-0.0381864	0.0418638	0.361685	-0.120239	0.0438666	0.962534	0.886708	1.04484	genus.LachnospiraceaeUCG001.id.11321	-0.0381864	0.0418638	0.379646	0.3598	NA	CKD	genus.LachnospiraceaeUCG001.id.11321	MR Egger	13	-0.230023	0.184742	0.238965	-0.592118	0.132071	0.794515	0.553154	1.14119	CKD	genus.LachnospiraceaeUCG001.id.11321	Weighted median	13	-0.0241659	0.0584425	0.679241	-0.138713	0.0903814	0.976124	0.870478	1.09459	genus.LachnospiraceaeUCG001.id.11321	Mode-based estimate
CKD	genus.Eggerthella.id.819	0.0075616	0.023167	0.751587	Inverse variance weighted	11	16.7246	10	0.0806844	-0.0387842	0.0426741	0.363431	-0.122426	0.044857	0.961958	0.884772	1.04588	genus.Eggerthella.id.819	-0.0387842	0.0426741	0.384812	0.0998	NA	CKD	genus.Eggerthella.id.819	MR Egger	11	-0.107064	0.213918	0.628741	-0.526343	0.312216	0.898468	0.590761	1.36645	CKD	genus.Eggerthella.id.819	Weighted median	11	-0.000578467	0.0463404	0.99004	-0.0914056	0.0902486	0.999422	0.912648	1.09445	genus.Eggerthella.id.819	Mode-based estimate
CKD	genus.Slackia.id.825	0.034347	0.028917	0.300629	Inverse variance weighted	6	2.86856	5	0.720241	0.0419564	0.046248	0.364298	-0.0486897	0.132602	1.04285	0.952477	1.1418	genus.Slackia.id.825	0.0419564	0.03503	0.284699	0.7054	NA	CKD	genus.Slackia.id.825	MR Egger	6	-0.296446	0.288633	0.362436	-0.862166	0.269274	0.743456	0.422247	1.30901	CKD	genus.Slackia.id.825	Weighted median	6	0.0726818	0.0587235	0.215829	-0.0424163	0.18778	1.07539	0.958471	1.20657	genus.Slackia.id.825	Mode-based estimate
CKD	genus.Bilophila.id.3170	-0.0248248	0.0235505	0.314437	Inverse variance weighted	13	27.0424	12	0.0076192	0.0620917	0.0694747	0.371466	-0.0740788	0.198262	1.06406	0.928599	1.21928	genus.Bilophila.id.3170	0.0249023	0.0625075	0.697967	0.009	1572	CKD	genus.Bilophila.id.3170	MR Egger	13	0.39322	0.321653	0.247068	-0.237221	1.02366	1.48174	0.788817	2.78336	CKD	genus.Bilophila.id.3170	Weighted median	13	-0.022218	0.0706577	0.753183	-0.160707	0.116271	0.978027	0.851541	1.1233	genus.Bilophila.id.3170	Mode-based estimate
CKD	family.Defluviitaleaceae.id.1924	0.00594047	0.013136	0.660755	Inverse variance weighted	12	8.1365	11	0.701026	-0.0337294	0.0378466	0.372815	-0.107909	0.04045	0.966833	0.89771	1.04128	family.Defluviitaleaceae.id.1924	-0.0337293	0.0325499	0.322335	0.702	NA	CKD	family.Defluviitaleaceae.id.1924	MR Egger	12	-0.0898244	0.129687	0.50431	-0.34401	0.164361	0.914092	0.708922	1.17864	CKD	family.Defluviitaleaceae.id.1924	Weighted median	12	0.0190551	0.0514157	0.710929	-0.0817197	0.11983	1.01924	0.92153	1.12731	family.Defluviitaleaceae.id.1924	Mode-based estimate
CKD	genus.Blautia.id.1992	0.0152634	0.00975726	0.146039	Inverse variance weighted	13	18.3523	12	0.105403	0.0534425	0.0604776	0.376872	-0.0650936	0.171979	1.0549	0.93698	1.18765	genus.Blautia.id.1992	0.0534425	0.0604776	0.394232	0.1166	NA	CKD	genus.Blautia.id.1992	MR Egger	13	-0.125129	0.127651	0.348037	-0.375325	0.125068	0.882383	0.687066	1.13323	CKD	genus.Blautia.id.1992	Weighted median	13	0.0590728	0.0703968	0.40139	-0.0789048	0.19705	1.06085	0.924128	1.21781	genus.Blautia.id.1992	Mode-based estimate
CKD	genus.Holdemania.id.2157	0.00415445	0.0115739	0.725396	Inverse variance weighted	15	19.5401	14	0.145319	-0.0350723	0.0397795	0.377956	-0.11304	0.0428954	0.965536	0.893115	1.04383	genus.Holdemania.id.2157	-0.0350723	0.0397795	0.392842	0.1508	NA	CKD	genus.Holdemania.id.2157	MR Egger	15	-0.074703	0.117802	0.536988	-0.305595	0.156189	0.928019	0.736685	1.16905	CKD	genus.Holdemania.id.2157	Weighted median	15	0.0243412	0.0490177	0.619485	-0.0717334	0.120416	1.02464	0.930779	1.12797	genus.Holdemania.id.2157	Mode-based estimate
CKD	genus.ErysipelotrichaceaeUCG003.id.11384	-0.018007	0.00984477	0.0873342	Inverse variance weighted	17	17.8062	16	0.335367	0.0366772	0.0422987	0.385887	-0.0462282	0.119583	1.03736	0.954824	1.12703	genus.ErysipelotrichaceaeUCG003.id.11384	0.0366772	0.0422987	0.398705	0.3102	NA	CKD	genus.ErysipelotrichaceaeUCG003.id.11384	MR Egger	17	0.22838	0.112215	0.0598988	0.00843814	0.448321	1.25656	1.00847	1.56568	CKD	genus.ErysipelotrichaceaeUCG003.id.11384	Weighted median	17	-0.0332185	0.0605957	0.583555	-0.151986	0.0855491	0.967327	0.859	1.08932	genus.ErysipelotrichaceaeUCG003.id.11384	Mode-based estimate
CKD	order.Victivallales.id.2254	0.000765181	0.0167372	0.965019	Inverse variance weighted	8	4.24964	7	0.750616	0.0275524	0.0331418	0.405777	-0.0374056	0.0925104	1.02794	0.963285	1.09692	order.Victivallales.id.2254	0.0275524	0.0258228	0.321392	0.7834	NA	CKD	order.Victivallales.id.2254	MR Egger	8	0.0225453	0.114426	0.850309	-0.20173	0.246821	1.0228	0.817315	1.27995	CKD	order.Victivallales.id.2254	Weighted median	8	0.0202288	0.0412318	0.6237	-0.0605855	0.101043	1.02043	0.941213	1.10632	order.Victivallales.id.2254	Mode-based estimate
CKD	class.Lentisphaeria.id.2250	0.000765181	0.0167372	0.965019	Inverse variance weighted	8	4.24964	7	0.750616	0.0275524	0.0331418	0.405777	-0.0374056	0.0925104	1.02794	0.963285	1.09692	class.Lentisphaeria.id.2250	0.0275524	0.0258228	0.321392	0.7594	NA	CKD	class.Lentisphaeria.id.2250	MR Egger	8	0.0225453	0.114426	0.850309	-0.20173	0.246821	1.0228	0.817315	1.27995	CKD	class.Lentisphaeria.id.2250	Weighted median	8	0.0202288	0.0445418	0.649718	-0.0670731	0.107531	1.02043	0.935127	1.11353	class.Lentisphaeria.id.2250	Mode-based estimate
CKD	genus.Prevotella7.id.11182	0.0158702	0.0223338	0.495339	Inverse variance weighted	11	9.19762	10	0.513458	-0.0214712	0.026461	0.417119	-0.0733348	0.0303923	0.978758	0.92929	1.03086	genus.Prevotella7.id.11182	-0.0214712	0.0253772	0.417293	0.5418	NA	CKD	genus.Prevotella7.id.11182	MR Egger	11	-0.133173	0.159408	0.4251	-0.445612	0.179266	0.875313	0.640432	1.19634	CKD	genus.Prevotella7.id.11182	Weighted median	11	-0.00150966	0.0360127	0.966562	-0.0720946	0.0690753	0.998491	0.930443	1.07152	genus.Prevotella7.id.11182	Mode-based estimate
CKD	genus.Lachnospira.id.2004	0.0677856	0.0587004	0.312473	Inverse variance weighted	6	25.7605	5	9.93019e-05	-0.135559	0.169067	0.422667	-0.46693	0.195813	0.873228	0.626924	1.2163	genus.Lachnospira.id.2004	0.0448304	0.0479952	0.403152	0.0012	2614	CKD	genus.Lachnospira.id.2004	MR Egger	6	-1.25828	0.985928	0.270937	-3.1907	0.67414	0.284142	0.0411431	1.96234	CKD	genus.Lachnospira.id.2004	Weighted median	6	0.0372787	0.1004	0.710411	-0.159504	0.234062	1.03798	0.852566	1.26372	genus.Lachnospira.id.2004	Mode-based estimate
CKD	phylum.Bacteroidetes.id.905	0.0151878	0.0083345	0.0984097	Inverse variance weighted	12	5.8534	11	0.882965	-0.0409919	0.0511957	0.423311	-0.141335	0.0593517	0.959837	0.868198	1.06115	phylum.Bacteroidetes.id.905	-0.0409919	0.0373457	0.295811	0.8032	NA	CKD	phylum.Bacteroidetes.id.905	MR Egger	12	-0.219228	0.110398	0.0751441	-0.435608	-0.00284827	0.803138	0.646871	0.997156	CKD	phylum.Bacteroidetes.id.905	Weighted median	12	0.00510907	0.0713347	0.942903	-0.134707	0.144925	1.00512	0.873972	1.15595	phylum.Bacteroidetes.id.905	Mode-based estimate
CKD	genus.Sutterella.id.2896	-0.0284179	0.0164885	0.115519	Inverse variance weighted	12	15.0176	11	0.181693	0.04421	0.0552775	0.423837	-0.0641339	0.152554	1.0452	0.937879	1.16481	genus.Sutterella.id.2896	0.04421	0.0552775	0.440766	0.1824	NA	CKD	genus.Sutterella.id.2896	MR Egger	12	0.467792	0.250985	0.0919358	-0.0241384	0.959723	1.59647	0.976151	2.61097	CKD	genus.Sutterella.id.2896	Weighted median	12	0.00807517	0.0671231	0.904242	-0.123486	0.139636	1.00811	0.883834	1.14986	genus.Sutterella.id.2896	Mode-based estimate
CKD	genus.Fusicatenibacter.id.11305	-0.0167733	0.0146074	0.266757	Inverse variance weighted	19	31.5167	18	0.025065	0.0439616	0.0568461	0.439319	-0.0674569	0.15538	1.04494	0.934768	1.1681	genus.Fusicatenibacter.id.11305	0.0120334	0.0489497	0.808756	0.0296	777	CKD	genus.Fusicatenibacter.id.11305	MR Egger	19	0.289348	0.221004	0.207874	-0.143821	0.722516	1.33556	0.866043	2.05961	CKD	genus.Fusicatenibacter.id.11305	Weighted median	19	0.0628832	0.0628419	0.316993	-0.060287	0.186053	1.0649	0.941494	1.20449	genus.Fusicatenibacter.id.11305	Mode-based estimate
CKD	genus.Lactococcus.id.1851	0.00165069	0.0213309	0.940483	Inverse variance weighted	9	9.50618	8	0.301409	-0.0260295	0.0343859	0.44906	-0.0934259	0.0413668	0.974306	0.910806	1.04223	genus.Lactococcus.id.1851	-0.0260295	0.0343859	0.470764	0.3126	NA	CKD	genus.Lactococcus.id.1851	MR Egger	9	-0.0381149	0.160437	0.819018	-0.352571	0.276341	0.962602	0.702879	1.3183	CKD	genus.Lactococcus.id.1851	Weighted median	9	-0.0470631	0.0464127	0.310576	-0.138032	0.0439058	0.954027	0.871071	1.04488	genus.Lactococcus.id.1851	Mode-based estimate
CKD	phylum.Lentisphaerae.id.2238	0.00134028	0.0170577	0.939571	Inverse variance weighted	9	4.38537	8	0.820789	0.0239878	0.0317293	0.449641	-0.0382016	0.0861771	1.02428	0.962519	1.09	phylum.Lentisphaerae.id.2238	0.0239878	0.0234919	0.337086	0.8214	NA	CKD	phylum.Lentisphaerae.id.2238	MR Egger	9	0.015255	0.115582	0.89871	-0.211285	0.241795	1.01537	0.809543	1.27353	CKD	phylum.Lentisphaerae.id.2238	Weighted median	9	0.0117096	0.0429651	0.785208	-0.072502	0.0959213	1.01178	0.930064	1.10067	phylum.Lentisphaerae.id.2238	Mode-based estimate
CKD	genus.Romboutsia.id.11347	-0.00837813	0.0132722	0.539711	Inverse variance weighted	14	25.2244	13	0.021565	0.0435437	0.0582796	0.454972	-0.0706844	0.157772	1.04451	0.931756	1.1709	genus.Romboutsia.id.11347	0.0435437	0.0582797	0.468272	0.0246	NA	CKD	genus.Romboutsia.id.11347	MR Egger	14	0.135057	0.156772	0.405857	-0.172216	0.44233	1.1446	0.841797	1.55633	CKD	genus.Romboutsia.id.11347	Weighted median	14	0.0199532	0.0627136	0.750361	-0.102965	0.142872	1.02015	0.902158	1.15358	genus.Romboutsia.id.11347	Mode-based estimate
CKD	genus.Ruminiclostridium6.id.11356	0.0186163	0.00966886	0.0747395	Inverse variance weighted	16	20.671	15	0.147675	0.0344062	0.0464175	0.458552	-0.0565721	0.125385	1.035	0.944998	1.13358	genus.Ruminiclostridium6.id.11356	0.0344062	0.0464175	0.469998	0.1754	NA	CKD	genus.Ruminiclostridium6.id.11356	MR Egger	16	-0.158455	0.108898	0.167701	-0.371895	0.0549844	0.853461	0.689427	1.05652	CKD	genus.Ruminiclostridium6.id.11356	Weighted median	16	0.0686993	0.0570346	0.228389	-0.0430885	0.180487	1.07111	0.957827	1.1978	genus.Ruminiclostridium6.id.11356	Mode-based estimate
CKD	order.NB1n.id.3953	-0.000109389	0.013433	0.993636	Inverse variance weighted	14	13.2136	13	0.431455	-0.0197299	0.0268789	0.462932	-0.0724125	0.0329528	0.980463	0.930147	1.0335	order.NB1n.id.3953	-0.0197299	0.0268789	0.475963	0.4562	NA	CKD	order.NB1n.id.3953	MR Egger	14	-0.01881	0.116374	0.874283	-0.246903	0.209283	0.981366	0.781217	1.23279	CKD	order.NB1n.id.3953	Weighted median	14	-0.0247715	0.0365385	0.4978	-0.0963869	0.046844	0.975533	0.908113	1.04796	order.NB1n.id.3953	Mode-based estimate
CKD	genus.Anaerofilum.id.2053	0.0380683	0.0176681	0.0595851	Inverse variance weighted	11	11.8909	10	0.292428	-0.0242522	0.0330632	0.463248	-0.089056	0.0405517	0.97604	0.914794	1.04139	genus.Anaerofilum.id.2053	-0.0242522	0.0330632	0.480091	0.3176	NA	CKD	genus.Anaerofilum.id.2053	MR Egger	11	-0.358748	0.158178	0.0495242	-0.668776	-0.0487196	0.698551	0.512335	0.952448	CKD	genus.Anaerofilum.id.2053	Weighted median	11	-0.0144192	0.0424742	0.734247	-0.0976687	0.0688303	0.985684	0.906949	1.07125	genus.Anaerofilum.id.2053	Mode-based estimate
CKD	genus.Phascolarctobacterium.id.2168	-0.0190049	0.0176434	0.309431	Inverse variance weighted	11	5.73549	10	0.836975	-0.0342036	0.0470332	0.46709	-0.126389	0.0579815	0.966375	0.881272	1.0597	genus.Phascolarctobacterium.id.2168	-0.0342036	0.0356197	0.359574	0.8458	NA	CKD	genus.Phascolarctobacterium.id.2168	MR Egger	11	0.187075	0.210743	0.397806	-0.22598	0.600131	1.20572	0.797734	1.82236	CKD	genus.Phascolarctobacterium.id.2168	Weighted median	11	-0.0350665	0.0613547	0.567635	-0.155322	0.0851887	0.965541	0.85614	1.08892	genus.Phascolarctobacterium.id.2168	Mode-based estimate
CKD	genus.LachnospiraceaeND3007group.id.11317	0.0345512	0.125745	0.829288	Inverse variance weighted	3				0.078821	0.108595	0.467947	-0.134026	0.291668	1.08201	0.874568	1.33866							CKD	genus.LachnospiraceaeND3007group.id.11317	MR Egger	3	-0.50722	2.13669	0.851622	-4.69513	3.68069	0.602167	0.00913966	39.6738	CKD	genus.LachnospiraceaeND3007group.id.11317	Weighted median	3	-0.000979106	0.145806	0.994642	-0.286759	0.284801	0.999021	0.750693	1.3295	genus.LachnospiraceaeND3007group.id.11317	Mode-based estimate
CKD	genus..Eubacteriumoxidoreducensgroup.id.11339	0.0160419	0.0171656	0.418966	Inverse variance weighted	5	2.52284	4	0.640551	0.0339231	0.0477945	0.477846	-0.059754	0.1276	1.03451	0.941996	1.1361	genus..Eubacteriumoxidoreducensgroup.id.11339	0.0339231	0.037957	0.421982	0.6706	NA	CKD	genus..Eubacteriumoxidoreducensgroup.id.11339	MR Egger	5	-0.105396	0.156552	0.549023	-0.412238	0.201446	0.899968	0.662167	1.22317	CKD	genus..Eubacteriumoxidoreducensgroup.id.11339	Weighted median	5	0.0197561	0.062126	0.750485	-0.102011	0.141523	1.01995	0.90302	1.15203	genus..Eubacteriumoxidoreducensgroup.id.11339	Mode-based estimate
CKD	order.Actinomycetales.id.420	-0.012446	0.014086	0.441996	Inverse variance weighted	5	3.23497	4	0.519302	0.0371416	0.053402	0.486736	-0.0675264	0.14181	1.03784	0.934703	1.15236	order.Actinomycetales.id.420	0.0371416	0.0480245	0.482456	0.5448	NA	CKD	order.Actinomycetales.id.420	MR Egger	5	0.14889	0.137285	0.357505	-0.120189	0.417969	1.16055	0.886753	1.51887	CKD	order.Actinomycetales.id.420	Weighted median	5	0.0502551	0.0681641	0.460961	-0.0833467	0.183857	1.05154	0.920032	1.20184	order.Actinomycetales.id.420	Mode-based estimate
CKD	family.Actinomycetaceae.id.421	-0.0123541	0.0140889	0.44511	Inverse variance weighted	5	3.23904	4	0.518649	0.0369355	0.0533306	0.488576	-0.0675925	0.141463	1.03763	0.934641	1.15196	family.Actinomycetaceae.id.421	0.0369355	0.0479904	0.484443	0.527	NA	CKD	family.Actinomycetaceae.id.421	MR Egger	5	0.147714	0.13713	0.360302	-0.12106	0.416488	1.15918	0.88598	1.51663	CKD	family.Actinomycetaceae.id.421	Weighted median	5	0.0494987	0.0659621	0.453008	-0.0797871	0.178784	1.05074	0.923313	1.19576	family.Actinomycetaceae.id.421	Mode-based estimate
CKD	genus..Eubacteriumhalliigroup.id.11338	-0.0193285	0.00789326	0.0281124	Inverse variance weighted	16	26.4036	15	0.0339887	-0.0375326	0.0545812	0.491675	-0.144512	0.0694465	0.963163	0.865445	1.07191	genus..Eubacteriumhalliigroup.id.11338	-0.0375326	0.0545812	0.50217	0.0368	NA	CKD	genus..Eubacteriumhalliigroup.id.11338	MR Egger	16	0.176481	0.0993634	0.0974436	-0.0182717	0.371233	1.19301	0.981894	1.44952	CKD	genus..Eubacteriumhalliigroup.id.11338	Weighted median	16	-0.0280705	0.0625149	0.653417	-0.1506	0.0944587	0.97232	0.860192	1.09906	genus..Eubacteriumhalliigroup.id.11338	Mode-based estimate
CKD	order.Enterobacteriales.id.3468	-0.026354	0.0282451	0.393625	Inverse variance weighted	7	3.78288	6	0.70603	0.0440018	0.0644565	0.494823	-0.082333	0.170337	1.04498	0.920965	1.1857	order.Enterobacteriales.id.3468	0.0440018	0.0511803	0.422948	0.719	NA	CKD	order.Enterobacteriales.id.3468	MR Egger	7	0.398955	0.385846	0.348542	-0.357302	1.15521	1.49027	0.699561	3.1747	CKD	order.Enterobacteriales.id.3468	Weighted median	7	0.0163749	0.0841174	0.845653	-0.148495	0.181245	1.01651	0.862004	1.19871	order.Enterobacteriales.id.3468	Mode-based estimate
CKD	family.Enterobacteriaceae.id.3469	-0.026354	0.0282451	0.393625	Inverse variance weighted	7	3.78288	6	0.70603	0.0440018	0.0644565	0.494823	-0.082333	0.170337	1.04498	0.920965	1.1857	family.Enterobacteriaceae.id.3469	0.0440018	0.0511803	0.422948	0.712	NA	CKD	family.Enterobacteriaceae.id.3469	MR Egger	7	0.398955	0.385846	0.348542	-0.357302	1.15521	1.49027	0.699561	3.1747	CKD	family.Enterobacteriaceae.id.3469	Weighted median	7	0.0163749	0.0823688	0.842419	-0.145068	0.177818	1.01651	0.864963	1.19461	family.Enterobacteriaceae.id.3469	Mode-based estimate
CKD	family.Porphyromonadaceae.id.943	-0.00138771	0.0148826	0.928003	Inverse variance weighted	10	5.92867	9	0.747036	-0.0421351	0.0620886	0.497373	-0.163829	0.0795585	0.95874	0.848887	1.08281	family.Porphyromonadaceae.id.943	-0.0421351	0.0503929	0.424722	0.7578	NA	CKD	family.Porphyromonadaceae.id.943	MR Egger	10	-0.0200841	0.244501	0.936551	-0.499307	0.459139	0.980116	0.606951	1.58271	CKD	family.Porphyromonadaceae.id.943	Weighted median	10	-0.115816	0.0800311	0.147858	-0.272677	0.0410448	0.890639	0.761339	1.0419	family.Porphyromonadaceae.id.943	Mode-based estimate
CKD	family.Clostridiaceae1.id.1869	0.00511687	0.0110721	0.656288	Inverse variance weighted	10	5.15336	9	0.82074	0.034737	0.0525492	0.508588	-0.0682594	0.137733	1.03535	0.934018	1.14767	family.Clostridiaceae1.id.1869	0.034737	0.0397639	0.405053	0.8148	NA	CKD	family.Clostridiaceae1.id.1869	MR Egger	10	-0.0294833	0.148566	0.847642	-0.320673	0.261707	0.970947	0.72566	1.29915	CKD	family.Clostridiaceae1.id.1869	Weighted median	10	0.0301924	0.0686839	0.660238	-0.104428	0.164813	1.03065	0.90084	1.17917	family.Clostridiaceae1.id.1869	Mode-based estimate
CKD	genus.CandidatusSoleaferrea.id.11350	-0.0736321	0.0377737	0.0922632	Inverse variance weighted	9	8.86912	8	0.353457	0.0261432	0.0396379	0.509542	-0.0515471	0.103834	1.02649	0.949759	1.10942	genus.CandidatusSoleaferrea.id.11350	0.0261432	0.0396379	0.528068	0.3786	NA	CKD	genus.CandidatusSoleaferrea.id.11350	MR Egger	9	0.823228	0.410638	0.0850213	0.018377	1.62808	2.27784	1.01855	5.09408	CKD	genus.CandidatusSoleaferrea.id.11350	Weighted median	9	0.00998852	0.0555433	0.857284	-0.0988764	0.118853	1.01004	0.905855	1.1262	genus.CandidatusSoleaferrea.id.11350	Mode-based estimate
CKD	order.Coriobacteriales.id.810	-0.016058	0.0133083	0.24512	Inverse variance weighted	18	20.9694	17	0.227664	-0.0327574	0.0497896	0.510593	-0.130345	0.0648303	0.967773	0.877792	1.06698	order.Coriobacteriales.id.810	-0.0327574	0.0497896	0.519403	0.234	NA	CKD	order.Coriobacteriales.id.810	MR Egger	18	0.20467	0.202814	0.32792	-0.192845	0.602184	1.22712	0.82461	1.8261	CKD	order.Coriobacteriales.id.810	Weighted median	18	0.0561279	0.0639931	0.380436	-0.0692985	0.181554	1.05773	0.933048	1.19908	order.Coriobacteriales.id.810	Mode-based estimate
CKD	family.Coriobacteriaceae.id.811	-0.016058	0.0133083	0.24512	Inverse variance weighted	18	20.9694	17	0.227664	-0.0327574	0.0497896	0.510593	-0.130345	0.0648303	0.967773	0.877792	1.06698	family.Coriobacteriaceae.id.811	-0.0327574	0.0497896	0.519403	0.2384	NA	CKD	family.Coriobacteriaceae.id.811	MR Egger	18	0.20467	0.202814	0.32792	-0.192845	0.602184	1.22712	0.82461	1.8261	CKD	family.Coriobacteriaceae.id.811	Weighted median	18	0.0561279	0.0618445	0.364108	-0.0650872	0.177343	1.05773	0.936986	1.19404	family.Coriobacteriaceae.id.811	Mode-based estimate
CKD	class.Coriobacteriia.id.809	-0.016058	0.0133083	0.24512	Inverse variance weighted	18	20.9694	17	0.227664	-0.0327574	0.0497896	0.510593	-0.130345	0.0648303	0.967773	0.877792	1.06698	class.Coriobacteriia.id.809	-0.0327574	0.0497896	0.519403	0.2412	NA	CKD	class.Coriobacteriia.id.809	MR Egger	18	0.20467	0.202814	0.32792	-0.192845	0.602184	1.22712	0.82461	1.8261	CKD	class.Coriobacteriia.id.809	Weighted median	18	0.0561279	0.0641507	0.381607	-0.0696074	0.181863	1.05773	0.93276	1.19945	class.Coriobacteriia.id.809	Mode-based estimate
CKD	family.Lactobacillaceae.id.1836	-0.00321975	0.0107251	0.771673	Inverse variance weighted	10	4.56796	9	0.870229	-0.0240646	0.0368904	0.51419	-0.0963699	0.0482406	0.976223	0.908128	1.04942	family.Lactobacillaceae.id.1836	-0.0240646	0.0262817	0.383733	0.8764	NA	CKD	family.Lactobacillaceae.id.1836	MR Egger	10	0.0035982	0.0992564	0.97197	-0.190944	0.198141	1.0036	0.826178	1.21913	CKD	family.Lactobacillaceae.id.1836	Weighted median	10	-0.0233384	0.0482946	0.628918	-0.117996	0.0713191	0.976932	0.8887	1.07392	family.Lactobacillaceae.id.1836	Mode-based estimate
CKD	genus.LachnospiraceaeFCS020group.id.11314	0.00324914	0.00814138	0.697466	Inverse variance weighted	13	5.63321	12	0.933432	0.0279398	0.0429709	0.515562	-0.0562832	0.112163	1.02833	0.945271	1.11869	genus.LachnospiraceaeFCS020group.id.11314	0.0279398	0.0294416	0.361347	0.9362	NA	CKD	genus.LachnospiraceaeFCS020group.id.11314	MR Egger	13	-0.012344	0.109705	0.912438	-0.227366	0.202678	0.987732	0.796629	1.22468	CKD	genus.LachnospiraceaeFCS020group.id.11314	Weighted median	13	-0.0183311	0.0586391	0.754578	-0.133264	0.0966016	0.981836	0.875234	1.10142	genus.LachnospiraceaeFCS020group.id.11314	Mode-based estimate
CKD	class.Verrucomicrobiae.id.4029	0.0108094	0.0114819	0.371068	Inverse variance weighted	11	8.60088	10	0.570353	0.0290688	0.0451852	0.520012	-0.0594941	0.117632	1.0295	0.942241	1.12483	class.Verrucomicrobiae.id.4029	0.0290688	0.0419052	0.503676	0.5976	NA	CKD	class.Verrucomicrobiae.id.4029	MR Egger	11	-0.104818	0.149222	0.500176	-0.397294	0.187658	0.900489	0.672137	1.20642	CKD	class.Verrucomicrobiae.id.4029	Weighted median	11	-0.0109695	0.0613013	0.857982	-0.13112	0.109181	0.98909	0.877113	1.11536	class.Verrucomicrobiae.id.4029	Mode-based estimate
CKD	order.Verrucomicrobiales.id.4030	0.0108094	0.0114819	0.371068	Inverse variance weighted	11	8.60088	10	0.570353	0.0290688	0.0451852	0.520012	-0.0594941	0.117632	1.0295	0.942241	1.12483	order.Verrucomicrobiales.id.4030	0.0290688	0.0419052	0.503676	0.5844	NA	CKD	order.Verrucomicrobiales.id.4030	MR Egger	11	-0.104818	0.149222	0.500176	-0.397294	0.187658	0.900489	0.672137	1.20642	CKD	order.Verrucomicrobiales.id.4030	Weighted median	11	-0.0109695	0.0597942	0.854442	-0.128166	0.106227	0.98909	0.879707	1.11207	order.Verrucomicrobiales.id.4030	Mode-based estimate
CKD	family.Verrucomicrobiaceae.id.4036	0.0108428	0.0114835	0.369722	Inverse variance weighted	11	8.60198	10	0.570247	0.0290336	0.0451901	0.520563	-0.059539	0.117606	1.02946	0.942199	1.1248	family.Verrucomicrobiaceae.id.4036	0.0290336	0.0419124	0.504253	0.5822	NA	CKD	family.Verrucomicrobiaceae.id.4036	MR Egger	11	-0.105283	0.14926	0.498429	-0.397832	0.187266	0.90007	0.671775	1.20595	CKD	family.Verrucomicrobiaceae.id.4036	Weighted median	11	-0.0109811	0.0597901	0.854279	-0.12817	0.106208	0.989079	0.879704	1.11205	family.Verrucomicrobiaceae.id.4036	Mode-based estimate
CKD	genus.Paraprevotella.id.962	0.00358864	0.0115202	0.76124	Inverse variance weighted	13	10.9081	12	0.53681	0.0204748	0.0320177	0.522509	-0.04228	0.0832295	1.02069	0.958601	1.08679	genus.Paraprevotella.id.962	0.0204748	0.0305263	0.515098	0.5548	NA	CKD	genus.Paraprevotella.id.962	MR Egger	13	-0.0117876	0.108405	0.915369	-0.224261	0.200686	0.988282	0.799106	1.22224	CKD	genus.Paraprevotella.id.962	Weighted median	13	0.0246812	0.0439066	0.574028	-0.0613758	0.110738	1.02499	0.94047	1.1171	genus.Paraprevotella.id.962	Mode-based estimate
CKD	genus.Akkermansia.id.4037	0.0109739	0.0114787	0.364034	Inverse variance weighted	11	8.60692	10	0.56977	0.0288603	0.0451915	0.523069	-0.059715	0.117436	1.02928	0.942033	1.12461	genus.Akkermansia.id.4037	0.0288603	0.0419257	0.506876	0.5942	NA	CKD	genus.Akkermansia.id.4037	MR Egger	11	-0.10708	0.149202	0.49116	-0.399515	0.185356	0.898454	0.670645	1.20365	CKD	genus.Akkermansia.id.4037	Weighted median	11	-0.0110601	0.0608498	0.85577	-0.130326	0.108206	0.989001	0.877809	1.11428	genus.Akkermansia.id.4037	Mode-based estimate
CKD	genus.DefluviitaleaceaeUCG011.id.11287	0.0110988	0.0149045	0.47778	Inverse variance weighted	10	7.31598	9	0.604258	-0.0253829	0.040871	0.534568	-0.10549	0.0547242	0.974937	0.899883	1.05625	genus.DefluviitaleaceaeUCG011.id.11287	-0.0253829	0.0368494	0.508298	0.6126	NA	CKD	genus.DefluviitaleaceaeUCG011.id.11287	MR Egger	10	-0.131505	0.148256	0.40095	-0.422086	0.159076	0.876775	0.655678	1.17243	CKD	genus.DefluviitaleaceaeUCG011.id.11287	Weighted median	10	0.052356	0.0536884	0.329469	-0.0528731	0.157585	1.05375	0.9485	1.17068	genus.DefluviitaleaceaeUCG011.id.11287	Mode-based estimate
CKD	family.Bifidobacteriaceae.id.433	-0.00715583	0.00907493	0.44065	Inverse variance weighted	20	13.7926	19	0.795643	-0.0222267	0.0366292	0.543981	-0.0940199	0.0495664	0.978018	0.910265	1.05082	family.Bifidobacteriaceae.id.433	-0.0222267	0.0312086	0.484996	0.8142	NA	CKD	family.Bifidobacteriaceae.id.433	MR Egger	20	0.0761508	0.130027	0.565379	-0.178702	0.331003	1.07913	0.836355	1.39236	CKD	family.Bifidobacteriaceae.id.433	Weighted median	20	0.0239017	0.0513465	0.641576	-0.0767376	0.124541	1.02419	0.926133	1.13263	family.Bifidobacteriaceae.id.433	Mode-based estimate
CKD	order.Bifidobacteriales.id.432	-0.00715583	0.00907493	0.44065	Inverse variance weighted	20	13.7926	19	0.795643	-0.0222267	0.0366292	0.543981	-0.0940199	0.0495664	0.978018	0.910265	1.05082	order.Bifidobacteriales.id.432	-0.0222267	0.0312086	0.484996	0.8	NA	CKD	order.Bifidobacteriales.id.432	MR Egger	20	0.0761508	0.130027	0.565379	-0.178702	0.331003	1.07913	0.836355	1.39236	CKD	order.Bifidobacteriales.id.432	Weighted median	20	0.0239017	0.0500633	0.633057	-0.0742225	0.122026	1.02419	0.928465	1.12978	order.Bifidobacteriales.id.432	Mode-based estimate
CKD	family.Christensenellaceae.id.1866	0.00188152	0.0120011	0.87888	Inverse variance weighted	11	19.7276	10	0.0319373	-0.0420056	0.0703228	0.55029	-0.179838	0.0958271	0.958864	0.835405	1.10057	family.Christensenellaceae.id.1866	-0.0420056	0.0703228	0.56357	0.048	NA	CKD	family.Christensenellaceae.id.1866	MR Egger	11	-0.0643879	0.160814	0.698209	-0.379584	0.250808	0.937641	0.684146	1.28506	CKD	family.Christensenellaceae.id.1866	Weighted median	11	-0.052939	0.0746636	0.478303	-0.19928	0.0934016	0.948438	0.819321	1.0979	family.Christensenellaceae.id.1866	Mode-based estimate
CKD	genus.Bacteroides.id.918	0.00586702	0.0212694	0.790634	Inverse variance weighted	9	3.65707	8	0.886663	0.0366623	0.0639117	0.566212	-0.0886047	0.161929	1.03734	0.915207	1.17578	genus.Bacteroides.id.918	0.0366623	0.0432118	0.420857	0.8912	NA	CKD	genus.Bacteroides.id.918	MR Egger	9	-0.0532396	0.332124	0.877172	-0.704202	0.597723	0.948153	0.494503	1.81798	CKD	genus.Bacteroides.id.918	Weighted median	9	0.0549166	0.0835946	0.511219	-0.108929	0.218762	1.05645	0.896794	1.24453	genus.Bacteroides.id.918	Mode-based estimate
CKD	family.Bacteroidaceae.id.917	0.00586702	0.0212694	0.790634	Inverse variance weighted	9	3.65707	8	0.886663	0.0366623	0.0639117	0.566212	-0.0886047	0.161929	1.03734	0.915207	1.17578	family.Bacteroidaceae.id.917	0.0366623	0.0432118	0.420857	0.8888	NA	CKD	family.Bacteroidaceae.id.917	MR Egger	9	-0.0532396	0.332124	0.877172	-0.704202	0.597723	0.948153	0.494503	1.81798	CKD	family.Bacteroidaceae.id.917	Weighted median	9	0.0549166	0.0817571	0.501772	-0.105327	0.215161	1.05645	0.90003	1.24006	family.Bacteroidaceae.id.917	Mode-based estimate
CKD	genus.Eisenbergiella.id.11304	0.0277454	0.0295013	0.371527	Inverse variance weighted	11	12.8865	10	0.230088	0.0199885	0.0367564	0.586572	-0.052054	0.0920311	1.02019	0.949278	1.0964	genus.Eisenbergiella.id.11304	0.0199885	0.0367564	0.598486	0.2452	NA	CKD	genus.Eisenbergiella.id.11304	MR Egger	11	-0.24514	0.284321	0.410966	-0.80241	0.31213	0.782595	0.448247	1.36633	CKD	genus.Eisenbergiella.id.11304	Weighted median	11	0.0178058	0.0468861	0.704119	-0.0740911	0.109703	1.01797	0.928587	1.11595	genus.Eisenbergiella.id.11304	Mode-based estimate
CKD	genus.LachnospiraceaeNK4A136group.id.11319	0.00828569	0.0061004	0.197499	Inverse variance weighted	15	14.6173	14	0.404805	-0.0227738	0.0422414	0.589793	-0.105567	0.0600193	0.977484	0.899814	1.06186	genus.LachnospiraceaeNK4A136group.id.11319	-0.0227738	0.0422414	0.598263	0.4162	NA	CKD	genus.LachnospiraceaeNK4A136group.id.11319	MR Egger	15	-0.122634	0.0843477	0.169686	-0.287955	0.0426879	0.884588	0.749795	1.04361	CKD	genus.LachnospiraceaeNK4A136group.id.11319	Weighted median	15	-0.0753531	0.0596926	0.206822	-0.192351	0.0416445	0.927416	0.825018	1.04252	genus.LachnospiraceaeNK4A136group.id.11319	Mode-based estimate
CKD	genus.Ruminiclostridium9.id.11357	0.0243165	0.0171673	0.194384	Inverse variance weighted	10	9.29144	9	0.410818	0.0320644	0.0597611	0.591584	-0.0850674	0.149196	1.03258	0.91845	1.1609	genus.Ruminiclostridium9.id.11357	0.0320644	0.0597611	0.604591	0.4272	NA	CKD	genus.Ruminiclostridium9.id.11357	MR Egger	10	-0.326647	0.259988	0.244419	-0.836223	0.182929	0.721338	0.433344	1.20073	CKD	genus.Ruminiclostridium9.id.11357	Weighted median	10	-0.0372008	0.07926	0.638818	-0.19255	0.118149	0.963483	0.824853	1.12541	genus.Ruminiclostridium9.id.11357	Mode-based estimate
CKD	genus.Catenibacterium.id.2153	-0.018434	0.0451651	0.710548	Inverse variance weighted	5	1.10742	4	0.893093	-0.0197692	0.0370827	0.593957	-0.0924513	0.052913	0.980425	0.911694	1.05434	genus.Catenibacterium.id.2153	-0.0197692	0.0195118	0.368276	0.9012	NA	CKD	genus.Catenibacterium.id.2153	MR Egger	5	0.117325	0.337935	0.751382	-0.545027	0.779677	1.12448	0.579826	2.18077	CKD	genus.Catenibacterium.id.2153	Weighted median	5	-0.0157469	0.0457746	0.730839	-0.105465	0.0739714	0.984376	0.899906	1.07678	genus.Catenibacterium.id.2153	Mode-based estimate
CKD	genus.Olsenella.id.822	-0.0180196	0.013416	0.212112	Inverse variance weighted	11	11.2218	10	0.340497	-0.0145276	0.0283443	0.608272	-0.0700823	0.0410271	0.985577	0.932317	1.04188	genus.Olsenella.id.822	-0.0145276	0.0283443	0.619402	0.3476	NA	CKD	genus.Olsenella.id.822	MR Egger	11	0.121963	0.105216	0.276215	-0.0842596	0.328186	1.12971	0.919193	1.38845	CKD	genus.Olsenella.id.822	Weighted median	11	0.0102677	0.0372928	0.783066	-0.0628263	0.0833616	1.01032	0.939107	1.08693	genus.Olsenella.id.822	Mode-based estimate
CKD	class.Bacilli.id.1673	0.0141057	0.00946582	0.155628	Inverse variance weighted	18	21.8027	17	0.192425	-0.024217	0.047984	0.613776	-0.118266	0.0698316	0.976074	0.88846	1.07233	class.Bacilli.id.1673	-0.024217	0.047984	0.620256	0.2002	NA	CKD	class.Bacilli.id.1673	MR Egger	18	-0.203385	0.128857	0.134044	-0.455945	0.0491754	0.815964	0.633849	1.0504	CKD	class.Bacilli.id.1673	Weighted median	18	-0.0693653	0.0580364	0.232007	-0.183117	0.044386	0.932986	0.832671	1.04539	class.Bacilli.id.1673	Mode-based estimate
CKD	genus..Eubacteriumfissicatenagroup.id.14373	-0.0131639	0.0260188	0.62844	Inverse variance weighted	9	10.8568	8	0.209946	0.0173664	0.0354339	0.624058	-0.0520841	0.0868169	1.01752	0.949249	1.0907	genus..Eubacteriumfissicatenagroup.id.14373	0.0173664	0.0354339	0.637216	0.2012	NA	CKD	genus..Eubacteriumfissicatenagroup.id.14373	MR Egger	9	0.117605	0.201586	0.577931	-0.277505	0.512714	1.1248	0.757672	1.66982	CKD	genus..Eubacteriumfissicatenagroup.id.14373	Weighted median	9	0.00855381	0.0456143	0.851249	-0.0808502	0.0979578	1.00859	0.922332	1.10292	genus..Eubacteriumfissicatenagroup.id.14373	Mode-based estimate
CKD	phylum.Euryarchaeota.id.55	0.00751173	0.019012	0.701063	Inverse variance weighted	12	14.5751	11	0.202785	-0.0145808	0.029961	0.626501	-0.0733043	0.0441428	0.985525	0.929318	1.04513	phylum.Euryarchaeota.id.55	-0.0145808	0.029961	0.636052	0.2136	NA	CKD	phylum.Euryarchaeota.id.55	MR Egger	12	-0.0669874	0.136256	0.633593	-0.334049	0.200074	0.935207	0.716019	1.22149	CKD	phylum.Euryarchaeota.id.55	Weighted median	12	-0.00512148	0.0361241	0.887258	-0.0759247	0.0656818	0.994892	0.926886	1.06789	phylum.Euryarchaeota.id.55	Mode-based estimate
CKD	genus.Odoribacter.id.952	0.0107633	0.015225	0.511174	Inverse variance weighted	7	2.92741	6	0.817901	0.0315767	0.0649741	0.626975	-0.0957726	0.158926	1.03208	0.908671	1.17225	genus.Odoribacter.id.952	0.0315767	0.0453844	0.512612	0.842	NA	CKD	genus.Odoribacter.id.952	MR Egger	7	-0.105223	0.204124	0.628188	-0.505307	0.294861	0.900124	0.60332	1.34294	CKD	genus.Odoribacter.id.952	Weighted median	7	-0.00964102	0.0804537	0.904615	-0.16733	0.148048	0.990405	0.84592	1.15957	genus.Odoribacter.id.952	Mode-based estimate
CKD	genus.Collinsella.id.815	-0.0274681	0.0153983	0.112291	Inverse variance weighted	10	7.01478	9	0.63558	-0.026937	0.0555466	0.627716	-0.135808	0.0819344	0.973423	0.87301	1.08538	genus.Collinsella.id.815	-0.026937	0.0490392	0.596167	0.648	NA	CKD	genus.Collinsella.id.815	MR Egger	10	0.346349	0.216506	0.148329	-0.0780039	0.770701	1.4139	0.924961	2.16128	CKD	genus.Collinsella.id.815	Weighted median	10	-0.0423043	0.0747391	0.571376	-0.188793	0.104184	0.958578	0.827958	1.1098	genus.Collinsella.id.815	Mode-based estimate
CKD	family.FamilyXI.id.1936	0.00165002	0.0238404	0.947071	Inverse variance weighted	8	6.46279	7	0.486865	0.013091	0.027476	0.633752	-0.0407619	0.0669439	1.01318	0.960058	1.06924	family.FamilyXI.id.1936	0.013091	0.0264006	0.635181	0.4996	NA	CKD	family.FamilyXI.id.1936	MR Egger	8	0.00068232	0.18154	0.997123	-0.355135	0.3565	1.00068	0.701079	1.42832	CKD	family.FamilyXI.id.1936	Weighted median	8	0.031706	0.0345477	0.358751	-0.0360074	0.0994195	1.03221	0.964633	1.10453	family.FamilyXI.id.1936	Mode-based estimate
CKD	genus.Butyrivibrio.id.1993	0.0189454	0.0147156	0.220392	Inverse variance weighted	15	10.359	14	0.735491	0.0106041	0.022286	0.634203	-0.0330764	0.0542846	1.01066	0.967465	1.05579	genus.Butyrivibrio.id.1993	0.0106041	0.0191702	0.588882	0.7484	NA	CKD	genus.Butyrivibrio.id.1993	MR Egger	15	-0.123552	0.106561	0.267125	-0.332412	0.0853071	0.883775	0.717192	1.08905	CKD	genus.Butyrivibrio.id.1993	Weighted median	15	0.00827041	0.0302297	0.784404	-0.0509799	0.0675207	1.0083	0.950298	1.06985	genus.Butyrivibrio.id.1993	Mode-based estimate
CKD	genus.LachnospiraceaeNC2004group.id.11316	0.0249819	0.0175782	0.198245	Inverse variance weighted	9	5.62872	8	0.688741	0.017773	0.0375168	0.63569	-0.0557601	0.091306	1.01793	0.945766	1.0956	genus.LachnospiraceaeNC2004group.id.11316	0.017773	0.0314692	0.587711	0.7114	NA	CKD	genus.LachnospiraceaeNC2004group.id.11316	MR Egger	9	-0.196504	0.155371	0.246443	-0.501032	0.108024	0.821598	0.605905	1.11407	CKD	genus.LachnospiraceaeNC2004group.id.11316	Weighted median	9	0.00190857	0.0493477	0.969149	-0.0948129	0.0986301	1.00191	0.909543	1.10366	genus.LachnospiraceaeNC2004group.id.11316	Mode-based estimate
CKD	genus.RuminococcaceaeUCG014.id.11371	0.0057175	0.0132566	0.6764	Inverse variance weighted	11	13.9049	10	0.177372	-0.0274406	0.0579398	0.635782	-0.141003	0.0861215	0.972933	0.868487	1.08994	genus.RuminococcaceaeUCG014.id.11371	-0.0274406	0.0579398	0.645952	0.1982	NA	CKD	genus.RuminococcaceaeUCG014.id.11371	MR Egger	11	-0.0965661	0.171296	0.586702	-0.432306	0.239174	0.90795	0.649011	1.2702	CKD	genus.RuminococcaceaeUCG014.id.11371	Weighted median	11	-0.0217696	0.069285	0.753367	-0.157568	0.114029	0.978466	0.854219	1.12078	genus.RuminococcaceaeUCG014.id.11371	Mode-based estimate
CKD	family.ClostridialesvadinBB60group.id.11286	-0.000648231	0.00920934	0.944956	Inverse variance weighted	15	12.8305	14	0.539912	-0.0170388	0.036027	0.636252	-0.0876517	0.0535741	0.983106	0.91608	1.05504	family.ClostridialesvadinBB60group.id.11286	-0.0170388	0.0344894	0.628946	0.5474	NA	CKD	family.ClostridialesvadinBB60group.id.11286	MR Egger	15	-0.0101378	0.104451	0.924161	-0.214862	0.194586	0.989913	0.806653	1.21481	CKD	family.ClostridialesvadinBB60group.id.11286	Weighted median	15	-0.029741	0.0486413	0.540911	-0.125078	0.0655959	0.970697	0.882428	1.0678	family.ClostridialesvadinBB60group.id.11286	Mode-based estimate
CKD	class.Betaproteobacteria.id.2867	-0.011576	0.013033	0.39529	Inverse variance weighted	12	12.1358	11	0.35352	-0.0263382	0.0562505	0.63962	-0.136589	0.0839128	0.974006	0.872328	1.08753	class.Betaproteobacteria.id.2867	-0.0263382	0.0562505	0.648761	0.3648	NA	CKD	class.Betaproteobacteria.id.2867	MR Egger	12	0.143654	0.199637	0.488264	-0.247635	0.534942	1.15448	0.780645	1.70735	CKD	class.Betaproteobacteria.id.2867	Weighted median	12	-0.00539808	0.0740946	0.941922	-0.150623	0.139827	0.994616	0.860172	1.15008	class.Betaproteobacteria.id.2867	Mode-based estimate
CKD	phylum.Actinobacteria.id.400	-0.00532492	0.0107925	0.62805	Inverse variance weighted	19	13.418	18	0.766169	-0.0202126	0.0432598	0.640331	-0.105002	0.0645767	0.97999	0.900323	1.06671	phylum.Actinobacteria.id.400	-0.0202126	0.0373501	0.595029	0.7774	NA	CKD	phylum.Actinobacteria.id.400	MR Egger	19	0.0629635	0.174043	0.721981	-0.27816	0.404087	1.06499	0.757175	1.49793	CKD	phylum.Actinobacteria.id.400	Weighted median	19	0.0410466	0.0577757	0.477427	-0.0721938	0.154287	1.0419	0.930351	1.16683	phylum.Actinobacteria.id.400	Mode-based estimate
CKD	phylum.Verrucomicrobia.id.3982	0.001935	0.0103609	0.855583	Inverse variance weighted	12	10.194	11	0.513028	0.0197568	0.043324	0.648372	-0.0651582	0.104672	1.01995	0.936919	1.11035	phylum.Verrucomicrobia.id.3982	0.0197568	0.0417065	0.644969	0.5172	NA	CKD	phylum.Verrucomicrobia.id.3982	MR Egger	12	-0.000627882	0.117559	0.995844	-0.231044	0.229789	0.999372	0.793704	1.25833	CKD	phylum.Verrucomicrobia.id.3982	Weighted median	12	-0.00491844	0.057734	0.932109	-0.118077	0.10824	0.995094	0.888628	1.11432	phylum.Verrucomicrobia.id.3982	Mode-based estimate
CKD	genus.Oxalobacter.id.2978	-0.0193309	0.0192594	0.34174	Inverse variance weighted	11	6.51998	10	0.769851	-0.0127157	0.0279156	0.648746	-0.0674303	0.0419989	0.987365	0.934793	1.04289	genus.Oxalobacter.id.2978	-0.0127157	0.0225408	0.585102	0.7818	NA	CKD	genus.Oxalobacter.id.2978	MR Egger	11	0.112829	0.128158	0.401545	-0.138361	0.364019	1.11944	0.870784	1.4391	CKD	genus.Oxalobacter.id.2978	Weighted median	11	0.00899127	0.0365679	0.805776	-0.0626818	0.0806643	1.00903	0.939242	1.08401	genus.Oxalobacter.id.2978	Mode-based estimate
CKD	order.Rhodospirillales.id.2667	0.0135722	0.0193135	0.496824	Inverse variance weighted	13	13.3949	12	0.341004	-0.0174723	0.0388915	0.653246	-0.0936995	0.058755	0.982679	0.910556	1.06052	order.Rhodospirillales.id.2667	-0.0174723	0.0388915	0.661252	0.3554	NA	CKD	order.Rhodospirillales.id.2667	MR Egger	13	-0.155201	0.199978	0.454059	-0.547159	0.236756	0.856243	0.578591	1.26713	CKD	order.Rhodospirillales.id.2667	Weighted median	13	0.0135517	0.0497829	0.785456	-0.0840228	0.111126	1.01364	0.91941	1.11754	order.Rhodospirillales.id.2667	Mode-based estimate
CKD	family.BacteroidalesS24.7group.id.11173	0.0079412	0.0175415	0.664455	Inverse variance weighted	9	4.20662	8	0.838017	-0.0184225	0.042126	0.66188	-0.10099	0.0641445	0.981746	0.903943	1.06625	family.BacteroidalesS24.7group.id.11173	-0.0184225	0.0305472	0.563157	0.8386	NA	CKD	family.BacteroidalesS24.7group.id.11173	MR Egger	9	-0.0993031	0.183558	0.605294	-0.459077	0.260471	0.905468	0.631867	1.29754	CKD	family.BacteroidalesS24.7group.id.11173	Weighted median	9	-0.0144357	0.0542343	0.790106	-0.120735	0.0918635	0.985668	0.886269	1.09622	family.BacteroidalesS24.7group.id.11173	Mode-based estimate
CKD	genus.Coprococcus2.id.11302	0.0355009	0.0225631	0.159624	Inverse variance weighted	9	9.62966	8	0.291987	0.023868	0.0566695	0.673625	-0.0872042	0.13494	1.02416	0.91649	1.14447	genus.Coprococcus2.id.11302	0.023868	0.0566695	0.684712	0.3	NA	CKD	genus.Coprococcus2.id.11302	MR Egger	9	-0.44857	0.304746	0.184513	-1.04587	0.148732	0.638541	0.351386	1.16036	CKD	genus.Coprococcus2.id.11302	Weighted median	9	0.0969626	0.0735575	0.187441	-0.0472101	0.241135	1.10182	0.953887	1.27269	genus.Coprococcus2.id.11302	Mode-based estimate
CKD	genus.Turicibacter.id.2162	-0.0319498	0.0185517	0.123332	Inverse variance weighted	10	9.93727	9	0.355587	-0.0183646	0.0442002	0.677786	-0.104997	0.0682678	0.981803	0.900327	1.07065	genus.Turicibacter.id.2162	-0.0183646	0.0442002	0.687517	0.3632	NA	CKD	genus.Turicibacter.id.2162	MR Egger	10	0.283115	0.180037	0.154471	-0.0697581	0.635988	1.32726	0.932619	1.88889	CKD	genus.Turicibacter.id.2162	Weighted median	10	-0.0655872	0.0557017	0.239007	-0.174763	0.0435881	0.936517	0.839656	1.04455	genus.Turicibacter.id.2162	Mode-based estimate
CKD	order.Erysipelotrichales.id.2148	-0.0017884	0.0147027	0.90538	Inverse variance weighted	13	11.0202	12	0.527188	-0.0221692	0.0544236	0.683755	-0.128839	0.0845011	0.978075	0.879115	1.08817	order.Erysipelotrichales.id.2148	-0.0221692	0.0521545	0.67831	0.5446	NA	CKD	order.Erysipelotrichales.id.2148	MR Egger	13	0.0063608	0.240783	0.979398	-0.465574	0.478296	1.00638	0.627775	1.61332	CKD	order.Erysipelotrichales.id.2148	Weighted median	13	-0.0812017	0.0790342	0.304221	-0.236109	0.0737053	0.922008	0.789695	1.07649	order.Erysipelotrichales.id.2148	Mode-based estimate
CKD	class.Erysipelotrichia.id.2147	-0.0017884	0.0147027	0.90538	Inverse variance weighted	13	11.0202	12	0.527188	-0.0221692	0.0544236	0.683755	-0.128839	0.0845011	0.978075	0.879115	1.08817	class.Erysipelotrichia.id.2147	-0.0221692	0.0521545	0.67831	0.532	NA	CKD	class.Erysipelotrichia.id.2147	MR Egger	13	0.0063608	0.240783	0.979398	-0.465574	0.478296	1.00638	0.627775	1.61332	CKD	class.Erysipelotrichia.id.2147	Weighted median	13	-0.0812017	0.0752706	0.280679	-0.228732	0.0663287	0.922008	0.795542	1.06858	class.Erysipelotrichia.id.2147	Mode-based estimate
CKD	family.Erysipelotrichaceae.id.2149	-0.0017884	0.0147027	0.90538	Inverse variance weighted	13	11.0202	12	0.527188	-0.0221692	0.0544236	0.683755	-0.128839	0.0845011	0.978075	0.879115	1.08817	family.Erysipelotrichaceae.id.2149	-0.0221692	0.0521545	0.67831	0.5534	NA	CKD	family.Erysipelotrichaceae.id.2149	MR Egger	13	0.0063608	0.240783	0.979398	-0.465574	0.478296	1.00638	0.627775	1.61332	CKD	family.Erysipelotrichaceae.id.2149	Weighted median	13	-0.0812017	0.0775783	0.295235	-0.233255	0.0708517	0.922008	0.791952	1.07342	family.Erysipelotrichaceae.id.2149	Mode-based estimate
CKD	family.Ruminococcaceae.id.2050	-0.00717549	0.00995356	0.491499	Inverse variance weighted	10	7.2005	9	0.616253	0.0208371	0.0525431	0.691683	-0.0821474	0.123822	1.02106	0.921136	1.13181	family.Ruminococcaceae.id.2050	0.0208371	0.0469977	0.667968	0.6222	NA	CKD	family.Ruminococcaceae.id.2050	MR Egger	10	0.0926023	0.112565	0.434539	-0.128026	0.31323	1.09703	0.879831	1.36784	CKD	family.Ruminococcaceae.id.2050	Weighted median	10	0.0278796	0.071909	0.698233	-0.113062	0.168821	1.02827	0.893095	1.18391	family.Ruminococcaceae.id.2050	Mode-based estimate
CKD	genus.Roseburia.id.2012	0.00736712	0.0158422	0.650234	Inverse variance weighted	14	25.7699	13	0.0182511	0.0276975	0.0699642	0.692193	-0.109432	0.164827	1.02808	0.896343	1.17919	genus.Roseburia.id.2012	0.0276975	0.0699642	0.698613	0.0226	NA	CKD	genus.Roseburia.id.2012	MR Egger	14	-0.0713455	0.224878	0.756496	-0.512106	0.369415	0.93114	0.599232	1.44689	CKD	genus.Roseburia.id.2012	Weighted median	14	0.0570213	0.077422	0.461427	-0.0947258	0.208768	1.05868	0.909622	1.23216	genus.Roseburia.id.2012	Mode-based estimate
CKD	genus.Dorea.id.1997	-0.0133275	0.0100249	0.216415	Inverse variance weighted	11	8.15142	10	0.614049	-0.0212382	0.0539807	0.693994	-0.12704	0.0845639	0.978986	0.880698	1.08824	genus.Dorea.id.1997	-0.0212382	0.0487366	0.672256	0.5918	NA	CKD	genus.Dorea.id.1997	MR Egger	11	0.151135	0.140447	0.309882	-0.124141	0.426411	1.16315	0.883255	1.53175	CKD	genus.Dorea.id.1997	Weighted median	11	-0.0962933	0.0763185	0.207046	-0.245878	0.0532908	0.908198	0.782018	1.05474	genus.Dorea.id.1997	Mode-based estimate
CKD	genus.Alloprevotella.id.961	-0.0374084	0.0422247	0.425701	Inverse variance weighted	6	3.6561	5	0.59991	-0.0126854	0.0325058	0.696351	-0.0763967	0.0510259	0.987395	0.926449	1.05235	genus.Alloprevotella.id.961	-0.0126854	0.0277961	0.667261	0.6134	NA	CKD	genus.Alloprevotella.id.961	MR Egger	6	0.256354	0.305412	0.448499	-0.342255	0.854962	1.29221	0.710167	2.35129	CKD	genus.Alloprevotella.id.961	Weighted median	6	-0.0146299	0.0411013	0.721881	-0.0951885	0.0659288	0.985477	0.909202	1.06815	genus.Alloprevotella.id.961	Mode-based estimate
CKD	order.MollicutesRF9.id.11579	0.00734743	0.0135616	0.597883	Inverse variance weighted	14	25.8722	13	0.0176852	-0.0207599	0.0534038	0.697472	-0.125431	0.0839116	0.979454	0.882116	1.08753	order.MollicutesRF9.id.11579	0.0127878	0.0441692	0.777125	0.021	167	CKD	order.MollicutesRF9.id.11579	MR Egger	14	-0.10396	0.163091	0.535814	-0.423617	0.215698	0.901262	0.654674	1.24073	CKD	order.MollicutesRF9.id.11579	Weighted median	14	-0.0119941	0.0567209	0.83253	-0.123167	0.0991788	0.988078	0.884116	1.10426	order.MollicutesRF9.id.11579	Mode-based estimate
CKD	order.Methanobacteriales.id.120	0.0278733	0.0175497	0.150892	Inverse variance weighted	10	6.92119	9	0.645324	0.0102593	0.0265632	0.699331	-0.0418046	0.0623233	1.01031	0.959057	1.06431	order.Methanobacteriales.id.120	0.0102594	0.0232943	0.670019	0.6554	NA	CKD	order.Methanobacteriales.id.120	MR Egger	10	-0.156542	0.108329	0.186446	-0.368867	0.0557833	0.855096	0.691518	1.05737	CKD	order.Methanobacteriales.id.120	Weighted median	10	0.00436216	0.0359286	0.903365	-0.0660579	0.0747823	1.00437	0.936077	1.07765	order.Methanobacteriales.id.120	Mode-based estimate
CKD	class.Methanobacteria.id.119	0.0278733	0.0175497	0.150892	Inverse variance weighted	10	6.92119	9	0.645324	0.0102593	0.0265632	0.699331	-0.0418046	0.0623233	1.01031	0.959057	1.06431	class.Methanobacteria.id.119	0.0102594	0.0232943	0.670019	0.66	NA	CKD	class.Methanobacteria.id.119	MR Egger	10	-0.156542	0.108329	0.186446	-0.368867	0.0557833	0.855096	0.691518	1.05737	CKD	class.Methanobacteria.id.119	Weighted median	10	0.00436216	0.0340576	0.898084	-0.0623907	0.071115	1.00437	0.939516	1.0737	class.Methanobacteria.id.119	Mode-based estimate
CKD	family.Methanobacteriaceae.id.121	0.0278733	0.0175497	0.150892	Inverse variance weighted	10	6.92119	9	0.645324	0.0102593	0.0265632	0.699331	-0.0418046	0.0623233	1.01031	0.959057	1.06431	family.Methanobacteriaceae.id.121	0.0102594	0.0232943	0.670019	0.6496	NA	CKD	family.Methanobacteriaceae.id.121	MR Egger	10	-0.156542	0.108329	0.186446	-0.368867	0.0557833	0.855096	0.691518	1.05737	CKD	family.Methanobacteriaceae.id.121	Weighted median	10	0.00436216	0.0357702	0.902939	-0.0657475	0.0744718	1.00437	0.936367	1.07731	family.Methanobacteriaceae.id.121	Mode-based estimate
CKD	genus.Desulfovibrio.id.3173	0.000288268	0.0142206	0.984269	Inverse variance weighted	11	14.1642	10	0.165631	0.0185092	0.0480108	0.699851	-0.0755919	0.11261	1.01868	0.927194	1.1192	genus.Desulfovibrio.id.3173	0.0185092	0.0480108	0.707924	0.1808	NA	CKD	genus.Desulfovibrio.id.3173	MR Egger	11	0.0156188	0.151302	0.920044	-0.280933	0.31217	1.01574	0.755079	1.36639	CKD	genus.Desulfovibrio.id.3173	Weighted median	11	0.0832149	0.056797	0.142886	-0.0281072	0.194537	1.08678	0.972284	1.21475	genus.Desulfovibrio.id.3173	Mode-based estimate
CKD	class.Alphaproteobacteria.id.2379	0.00729008	0.0241523	0.774926	Inverse variance weighted	7	8.01227	6	0.237206	0.0237701	0.0629854	0.705884	-0.0996813	0.147221	1.02405	0.905126	1.15861	class.Alphaproteobacteria.id.2379	0.0237701	0.0629854	0.718872	0.269	NA	CKD	class.Alphaproteobacteria.id.2379	MR Egger	7	-0.0536403	0.265421	0.847808	-0.573866	0.466586	0.947773	0.563343	1.59454	CKD	class.Alphaproteobacteria.id.2379	Weighted median	7	-0.0145183	0.0753142	0.847139	-0.162134	0.133098	0.985587	0.850327	1.14236	class.Alphaproteobacteria.id.2379	Mode-based estimate
CKD	class.Clostridia.id.1859	0.0255532	0.0184975	0.197227	Inverse variance weighted	12	9.23548	11	0.600166	-0.0211555	0.0563067	0.707126	-0.131517	0.0892056	0.979067	0.876765	1.09331	class.Clostridia.id.1859	-0.0211554	0.0515933	0.689647	0.6086	NA	CKD	class.Clostridia.id.1859	MR Egger	12	-0.420315	0.294379	0.183825	-0.997298	0.156669	0.65684	0.368875	1.16961	CKD	class.Clostridia.id.1859	Weighted median	12	0.0305009	0.0790577	0.699641	-0.124452	0.185454	1.03097	0.88298	1.20376	class.Clostridia.id.1859	Mode-based estimate
CKD	genus.Anaerostipes.id.1991	0.00291029	0.0124226	0.819076	Inverse variance weighted	13	5.40627	12	0.943016	0.0193407	0.0532983	0.716698	-0.085124	0.123805	1.01953	0.918398	1.1318	genus.Anaerostipes.id.1991	0.0193407	0.0357743	0.598655	0.9448	NA	CKD	genus.Anaerostipes.id.1991	MR Egger	13	-0.0242899	0.193714	0.902477	-0.40397	0.35539	0.976003	0.667664	1.42674	CKD	genus.Anaerostipes.id.1991	Weighted median	13	0.0113867	0.0717293	0.87387	-0.129203	0.151976	1.01145	0.878796	1.16413	genus.Anaerostipes.id.1991	Mode-based estimate
CKD	genus.Dialister.id.2183	-0.00544741	0.0150516	0.725767	Inverse variance weighted	11	5.94971	10	0.81947	-0.0172477	0.0479761	0.719216	-0.111281	0.0767854	0.9829	0.894687	1.07981	genus.Dialister.id.2183	-0.0172477	0.037006	0.651146	0.829	NA	CKD	genus.Dialister.id.2183	MR Egger	11	0.0557793	0.207404	0.794039	-0.350733	0.462291	1.05736	0.704172	1.58771	CKD	genus.Dialister.id.2183	Weighted median	11	-0.017339	0.0619902	0.779703	-0.13884	0.104162	0.98281	0.870367	1.10978	genus.Dialister.id.2183	Mode-based estimate
CKD	genus.Escherichia.Shigella.id.3504	0.00566752	0.0170245	0.747763	Inverse variance weighted	10	18.6274	9	0.0285546	-0.0259128	0.0721496	0.71948	-0.167326	0.1155	0.97442	0.845924	1.12243	genus.Escherichia.Shigella.id.3504	-0.0821704	0.0438019	0.0975099	0.038	2121	CKD	genus.Escherichia.Shigella.id.3504	MR Egger	10	-0.0953314	0.221943	0.678871	-0.530339	0.339676	0.909072	0.588406	1.40449	CKD	genus.Escherichia.Shigella.id.3504	Weighted median	10	-0.0866734	0.0694649	0.21213	-0.222825	0.0494778	0.916977	0.800255	1.05072	genus.Escherichia.Shigella.id.3504	Mode-based estimate
CKD	genus.Alistipes.id.968	0.0184688	0.0162129	0.276873	Inverse variance weighted	14	16.1601	13	0.24059	-0.0197739	0.0573415	0.730211	-0.132163	0.0926154	0.98042	0.876198	1.09704	genus.Alistipes.id.968	-0.0197739	0.0573415	0.735726	0.2374	NA	CKD	genus.Alistipes.id.968	MR Egger	14	-0.327859	0.276332	0.258397	-0.86947	0.213752	0.720465	0.419174	1.23832	CKD	genus.Alistipes.id.968	Weighted median	14	-0.0518999	0.0782861	0.507362	-0.205341	0.101541	0.949424	0.81437	1.10688	genus.Alistipes.id.968	Mode-based estimate
CKD	genus.Lactobacillus.id.1837	-0.00491451	0.0117711	0.687287	Inverse variance weighted	10	5.74058	9	0.765575	-0.0118645	0.0364434	0.744758	-0.0832935	0.0595646	0.988206	0.920081	1.06137	genus.Lactobacillus.id.1837	-0.0118645	0.0291055	0.693067	0.7702	NA	CKD	genus.Lactobacillus.id.1837	MR Egger	10	0.0313845	0.109812	0.78229	-0.183847	0.246616	1.03188	0.832063	1.27969	CKD	genus.Lactobacillus.id.1837	Weighted median	10	-0.0141147	0.0485856	0.771425	-0.109343	0.0811132	0.985984	0.896423	1.08449	genus.Lactobacillus.id.1837	Mode-based estimate
CKD	family.Rikenellaceae.id.967	0.0216432	0.00897088	0.0261108	Inverse variance weighted	21	25.398	20	0.186626	-0.0146273	0.0458826	0.749879	-0.104557	0.0753025	0.985479	0.900723	1.07821	family.Rikenellaceae.id.967	-0.0146273	0.0458826	0.753184	0.1814	NA	CKD	family.Rikenellaceae.id.967	MR Egger	21	-0.315204	0.131217	0.0266854	-0.57239	-0.058018	0.72964	0.564175	0.943633	CKD	family.Rikenellaceae.id.967	Weighted median	21	-0.0145104	0.0619421	0.814785	-0.135917	0.106896	0.985594	0.872915	1.11282	family.Rikenellaceae.id.967	Mode-based estimate
CKD	class.Gammaproteobacteria.id.3303	0.0350352	0.0171912	0.0971186	Inverse variance weighted	7	9.96504	6	0.126132	0.025921	0.0853394	0.761326	-0.141344	0.193186	1.02626	0.86819	1.21311	class.Gammaproteobacteria.id.3303	0.025921	0.0853394	0.771584	0.137	NA	CKD	class.Gammaproteobacteria.id.3303	MR Egger	7	-0.42111	0.229975	0.126586	-0.871861	0.0296404	0.656318	0.418173	1.03008	CKD	class.Gammaproteobacteria.id.3303	Weighted median	7	0.0582356	0.0937304	0.534396	-0.125476	0.241947	1.05996	0.882077	1.27373	class.Gammaproteobacteria.id.3303	Mode-based estimate
CKD	genus..Ruminococcusgauvreauiigroup.id.11342	0.0142685	0.0165268	0.408172	Inverse variance weighted	12	12.3405	11	0.338601	0.0148027	0.0513471	0.773127	-0.0858377	0.115443	1.01491	0.917743	1.12237	genus..Ruminococcusgauvreauiigroup.id.11342	0.0148027	0.0513472	0.778486	0.3576	NA	CKD	genus..Ruminococcusgauvreauiigroup.id.11342	MR Egger	12	-0.18639	0.238756	0.45308	-0.654352	0.281572	0.82995	0.519779	1.32521	CKD	genus..Ruminococcusgauvreauiigroup.id.11342	Weighted median	12	0.0351235	0.0667695	0.598859	-0.0957447	0.165992	1.03575	0.908696	1.18056	genus..Ruminococcusgauvreauiigroup.id.11342	Mode-based estimate
CKD	genus.Peptococcus.id.2037	0.0148064	0.0147662	0.335786	Inverse variance weighted	14	9.00273	13	0.772737	0.00757697	0.0286898	0.791703	-0.0486549	0.0638089	1.00761	0.95251	1.06589	genus.Peptococcus.id.2037	0.00757697	0.0238749	0.756009	0.7768	NA	CKD	genus.Peptococcus.id.2037	MR Egger	14	-0.102486	0.113451	0.384118	-0.32485	0.119878	0.902591	0.722636	1.12736	CKD	genus.Peptococcus.id.2037	Weighted median	14	-0.019486	0.0384376	0.612188	-0.0948237	0.0558516	0.980703	0.909533	1.05744	genus.Peptococcus.id.2037	Mode-based estimate
CKD	genus.Ruminiclostridium5.id.11355	0.00132925	0.0161466	0.936191	Inverse variance weighted	11	10.3589	10	0.409594	0.015339	0.0594234	0.796306	-0.101131	0.131809	1.01546	0.903815	1.14089	genus.Ruminiclostridium5.id.11355	0.015339	0.0594234	0.801541	0.414	NA	CKD	genus.Ruminiclostridium5.id.11355	MR Egger	11	-0.00515653	0.256714	0.984413	-0.508316	0.498003	0.994857	0.601508	1.64543	CKD	genus.Ruminiclostridium5.id.11355	Weighted median	11	-0.0452677	0.0822968	0.582282	-0.206569	0.116034	0.955742	0.81337	1.12303	genus.Ruminiclostridium5.id.11355	Mode-based estimate
CKD	genus.Oscillospira.id.2064	-0.000738173	0.0218092	0.973944	Inverse variance weighted	9	8.69467	8	0.368705	0.0129365	0.0506852	0.798544	-0.0864065	0.112279	1.01302	0.917221	1.11883	genus.Oscillospira.id.2064	0.0129365	0.0506852	0.804983	0.3882	NA	CKD	genus.Oscillospira.id.2064	MR Egger	9	0.0203904	0.226792	0.930879	-0.424123	0.464903	1.0206	0.654344	1.59186	CKD	genus.Oscillospira.id.2064	Weighted median	9	-0.0114093	0.0684098	0.867544	-0.145492	0.122674	0.988656	0.864596	1.13052	genus.Oscillospira.id.2064	Mode-based estimate
CKD	genus..Eubacteriumxylanophilumgroup.id.14375	0.0346195	0.022631	0.169932	Inverse variance weighted	9	24.9085	8	0.00161101	0.0243091	0.0976868	0.803479	-0.167157	0.215775	1.02461	0.846067	1.24082	genus..Eubacteriumxylanophilumgroup.id.14375	-0.0430273	0.076488	0.591301	0.0028	394	CKD	genus..Eubacteriumxylanophilumgroup.id.14375	MR Egger	9	-0.392031	0.286787	0.213911	-0.954133	0.170071	0.675683	0.385146	1.18539	CKD	genus..Eubacteriumxylanophilumgroup.id.14375	Weighted median	9	-0.000768	0.0841627	0.992719	-0.165727	0.164191	0.999232	0.847278	1.17844	genus..Eubacteriumxylanophilumgroup.id.14375	Mode-based estimate
CKD	genus.Enterorhabdus.id.820	-0.00373156	0.0146938	0.809643	Inverse variance weighted	7	0.995013	6	0.985801	-0.0110059	0.0452324	0.807758	-0.0996614	0.0776496	0.989054	0.905144	1.08074	genus.Enterorhabdus.id.820	-0.0110059	0.01842	0.572018	0.9886	NA	CKD	genus.Enterorhabdus.id.820	MR Egger	7	0.0165446	0.117538	0.893555	-0.21383	0.24692	1.01668	0.807485	1.28008	CKD	genus.Enterorhabdus.id.820	Weighted median	7	-0.00618132	0.0556847	0.911612	-0.115323	0.102961	0.993838	0.891078	1.10845	genus.Enterorhabdus.id.820	Mode-based estimate
CKD	genus.Flavonifractor.id.2059	-0.00691152	0.0263094	0.805757	Inverse variance weighted	6	6.34802	5	0.273813	-0.0158293	0.0660946	0.810723	-0.145375	0.113716	0.984295	0.864698	1.12043	genus.Flavonifractor.id.2059	-0.0158293	0.0660946	0.82023	0.3218	NA	CKD	genus.Flavonifractor.id.2059	MR Egger	6	0.0704849	0.336634	0.844382	-0.589318	0.730287	1.07303	0.554706	2.07568	CKD	genus.Flavonifractor.id.2059	Weighted median	6	0.000957786	0.0799087	0.990437	-0.155663	0.157579	1.00096	0.855847	1.17067	genus.Flavonifractor.id.2059	Mode-based estimate
CKD	genus.Victivallis.id.2256	0.0254101	0.0258558	0.351405	Inverse variance weighted	11	13.5793	10	0.193059	0.00675834	0.0292187	0.81708	-0.0505103	0.064027	1.00678	0.950744	1.06612	genus.Victivallis.id.2256	0.00675834	0.0292187	0.821744	0.194	NA	CKD	genus.Victivallis.id.2256	MR Egger	11	-0.180534	0.192812	0.373551	-0.558446	0.197378	0.834824	0.572097	1.2182	CKD	genus.Victivallis.id.2256	Weighted median	11	-0.00956134	0.0361434	0.791365	-0.0804025	0.0612798	0.990484	0.922745	1.0632	genus.Victivallis.id.2256	Mode-based estimate
CKD	order.Clostridiales.id.1863	0.0315494	0.0178883	0.108255	Inverse variance weighted	12	11.0909	11	0.435683	0.0124975	0.0565499	0.825093	-0.0983403	0.123335	1.01258	0.90634	1.13126	order.Clostridiales.id.1863	0.0124975	0.0565499	0.829142	0.434	NA	CKD	order.Clostridiales.id.1863	MR Egger	12	-0.484218	0.28721	0.122706	-1.04715	0.0787141	0.616179	0.350937	1.08189	CKD	order.Clostridiales.id.1863	Weighted median	12	0.0459319	0.077481	0.553305	-0.105931	0.197795	1.047	0.899487	1.21871	order.Clostridiales.id.1863	Mode-based estimate
CKD	genus.LachnospiraceaeUCG004.id.11324	-0.00397133	0.0121774	0.749948	Inverse variance weighted	14	7.38875	13	0.881023	0.00990032	0.0461566	0.830162	-0.0805667	0.100367	1.00995	0.922593	1.10558	genus.LachnospiraceaeUCG004.id.11324	0.00990032	0.0347975	0.780499	0.8852	NA	CKD	genus.LachnospiraceaeUCG004.id.11324	MR Egger	14	0.0699319	0.189775	0.718919	-0.302026	0.44189	1.07244	0.739319	1.55564	CKD	genus.LachnospiraceaeUCG004.id.11324	Weighted median	14	0.0245145	0.0622159	0.693564	-0.0974286	0.146458	1.02482	0.907167	1.15773	genus.LachnospiraceaeUCG004.id.11324	Mode-based estimate
CKD	family.Victivallaceae.id.2255	0.0122669	0.0188495	0.528547	Inverse variance weighted	13	15.1234	12	0.23476	0.00583244	0.0275176	0.832144	-0.0481021	0.059767	1.00585	0.953036	1.06159	family.Victivallaceae.id.2255	0.00583244	0.0275176	0.835701	0.2352	NA	CKD	family.Victivallaceae.id.2255	MR Egger	13	-0.0771138	0.130539	0.566639	-0.332971	0.178743	0.925785	0.716791	1.19571	CKD	family.Victivallaceae.id.2255	Weighted median	13	-0.0263124	0.0350159	0.452387	-0.0949436	0.0423188	0.974031	0.909424	1.04323	family.Victivallaceae.id.2255	Mode-based estimate
CKD	genus.Faecalibacterium.id.2057	-0.0105983	0.00969671	0.306218	Inverse variance weighted	10	5.96255	9	0.74366	-0.0107109	0.050681	0.832622	-0.110046	0.0886237	0.989346	0.895793	1.09267	genus.Faecalibacterium.id.2057	-0.0107109	0.0412515	0.800976	0.7744	NA	CKD	genus.Faecalibacterium.id.2057	MR Egger	10	0.0827764	0.0994215	0.429234	-0.11209	0.277642	1.0863	0.893964	1.32001	CKD	genus.Faecalibacterium.id.2057	Weighted median	10	0.0260286	0.0660855	0.693683	-0.103499	0.155556	1.02637	0.901677	1.16831	genus.Faecalibacterium.id.2057	Mode-based estimate
CKD	genus..Eubacteriumrectalegroup.id.14374	0.0211946	0.0174596	0.26414	Inverse variance weighted	9	13.4829	8	0.0962791	0.0168326	0.0799839	0.833317	-0.139936	0.173601	1.01698	0.869414	1.18958	genus..Eubacteriumrectalegroup.id.14374	0.0168326	0.0799839	0.838578	0.105	NA	CKD	genus..Eubacteriumrectalegroup.id.14374	MR Egger	9	-0.31323	0.282787	0.304614	-0.867493	0.241032	0.731081	0.420003	1.27256	CKD	genus..Eubacteriumrectalegroup.id.14374	Weighted median	9	-0.0555108	0.0955209	0.561147	-0.242732	0.13171	0.946002	0.784482	1.14078	genus..Eubacteriumrectalegroup.id.14374	Mode-based estimate
CKD	family.Veillonellaceae.id.2172	-0.0115444	0.00587078	0.0657974	Inverse variance weighted	19	21.3165	18	0.263748	-0.00817496	0.0393621	0.835474	-0.0853246	0.0689747	0.991858	0.918214	1.07141	family.Veillonellaceae.id.2172	-0.00817496	0.0393621	0.837805	0.2728	NA	CKD	family.Veillonellaceae.id.2172	MR Egger	19	0.129623	0.0790389	0.119379	-0.0252935	0.284539	1.1384	0.975024	1.32915	CKD	family.Veillonellaceae.id.2172	Weighted median	19	0.0356976	0.0500056	0.475306	-0.0623133	0.133709	1.03634	0.939588	1.14306	family.Veillonellaceae.id.2172	Mode-based estimate
CKD	genus.Howardella.id.2000	0.0190549	0.020244	0.374121	Inverse variance weighted	10	11.5552	9	0.23956	-0.0059862	0.0314735	0.849154	-0.0676742	0.0557018	0.994032	0.934565	1.05728	genus.Howardella.id.2000	-0.0059862	0.0314735	0.853375	0.244	NA	CKD	genus.Howardella.id.2000	MR Egger	10	-0.133775	0.13941	0.365365	-0.407019	0.139468	0.874786	0.665631	1.14966	CKD	genus.Howardella.id.2000	Weighted median	10	0.025259	0.037791	0.503886	-0.0488113	0.0993293	1.02558	0.952361	1.10443	genus.Howardella.id.2000	Mode-based estimate
CKD	genus.Sellimonas.id.14369	-0.0252916	0.022704	0.297638	Inverse variance weighted	10	15.9865	9	0.0671649	0.00634539	0.0341592	0.852634	-0.0606067	0.0732974	1.00637	0.941193	1.07605	genus.Sellimonas.id.14369	0.00634539	0.0341592	0.856753	0.0758	NA	CKD	genus.Sellimonas.id.14369	MR Egger	10	0.180805	0.160198	0.291757	-0.133183	0.494793	1.19818	0.875305	1.64016	CKD	genus.Sellimonas.id.14369	Weighted median	10	0.0354722	0.0368456	0.335686	-0.0367452	0.10769	1.03611	0.963922	1.1137	genus.Sellimonas.id.14369	Mode-based estimate
CKD	genus.RuminococcaceaeUCG003.id.11361	0.0373623	0.0118245	0.0101632	Inverse variance weighted	12	22.1399	11	0.0233118	-0.0116212	0.0671018	0.862504	-0.143141	0.119898	0.988446	0.866632	1.12738	genus.RuminococcaceaeUCG003.id.11361	-0.0584006	0.0545809	0.309773	0.0202	856	CKD	genus.RuminococcaceaeUCG003.id.11361	MR Egger	12	-0.489685	0.159278	0.0117523	-0.80187	-0.177499	0.61282	0.448489	0.837361	CKD	genus.RuminococcaceaeUCG003.id.11361	Weighted median	12	-0.00968312	0.0722437	0.893376	-0.151281	0.131914	0.990364	0.859606	1.14101	genus.RuminococcaceaeUCG003.id.11361	Mode-based estimate
CKD	genus.Coprococcus1.id.11301	0.0154429	0.00896374	0.115647	Inverse variance weighted	12	10.8198	11	0.458478	0.00851122	0.0491844	0.862614	-0.0878903	0.104913	1.00855	0.915861	1.11061	genus.Coprococcus1.id.11301	0.00851122	0.04878	0.864657	0.4326	NA	CKD	genus.Coprococcus1.id.11301	MR Egger	12	-0.184922	0.122578	0.162326	-0.425175	0.0553306	0.831169	0.653655	1.05689	CKD	genus.Coprococcus1.id.11301	Weighted median	12	-0.0126183	0.0676639	0.852065	-0.145239	0.120003	0.987461	0.864815	1.1275	genus.Coprococcus1.id.11301	Mode-based estimate
CKD	class.Actinobacteria.id.419	-0.00442154	0.00655893	0.507949	Inverse variance weighted	22	14.4926	21	0.847523	-0.00590052	0.0353157	0.867308	-0.0751192	0.0633182	0.994117	0.927633	1.06537	class.Actinobacteria.id.419	-0.00590052	0.0293381	0.842539	0.8656	NA	CKD	class.Actinobacteria.id.419	MR Egger	22	0.0490049	0.0887739	0.587051	-0.124992	0.223002	1.05023	0.882504	1.24982	CKD	class.Actinobacteria.id.419	Weighted median	22	0.00955729	0.0493767	0.846521	-0.087221	0.106336	1.0096	0.916475	1.1122	class.Actinobacteria.id.419	Mode-based estimate
CKD	genus.Terrisporobacter.id.11348	-0.00263327	0.0147011	0.869257	Inverse variance weighted	5	1.75462	4	0.780773	-0.00745193	0.0506508	0.883034	-0.106727	0.0918236	0.992576	0.898771	1.09617	genus.Terrisporobacter.id.11348	-0.00745193	0.0335466	0.835088	0.8064	NA	CKD	genus.Terrisporobacter.id.11348	MR Egger	5	0.0160147	0.14046	0.916427	-0.259288	0.291317	1.01614	0.771601	1.33819	CKD	genus.Terrisporobacter.id.11348	Weighted median	5	0.00419039	0.0624789	0.946527	-0.118268	0.126649	1.0042	0.888458	1.13502	genus.Terrisporobacter.id.11348	Mode-based estimate
CKD	genus.FamilyXIIIUCG001.id.11294	0.0222789	0.0141611	0.166724	Inverse variance weighted	8	10.5255	7	0.160696	-0.00950378	0.0666937	0.886686	-0.140224	0.121216	0.990541	0.869164	1.12887	genus.FamilyXIIIUCG001.id.11294	-0.00950378	0.0666937	0.890701	0.1504	NA	CKD	genus.FamilyXIIIUCG001.id.11294	MR Egger	8	-0.248055	0.163296	0.179553	-0.568114	0.0720041	0.780317	0.566593	1.07466	CKD	genus.FamilyXIIIUCG001.id.11294	Weighted median	8	0.0543652	0.0819649	0.507155	-0.106286	0.215016	1.05587	0.899167	1.23988	genus.FamilyXIIIUCG001.id.11294	Mode-based estimate
CKD	genus.LachnospiraceaeUCG008.id.11328	0.00919514	0.0203853	0.660703	Inverse variance weighted	13	16.9776	12	0.150442	0.00527999	0.0386224	0.891262	-0.0704199	0.0809799	1.00529	0.932002	1.08435	genus.LachnospiraceaeUCG008.id.11328	0.00527999	0.0386224	0.893528	0.151	NA	CKD	genus.LachnospiraceaeUCG008.id.11328	MR Egger	13	-0.0865971	0.207573	0.684566	-0.49344	0.320246	0.917046	0.610522	1.37747	CKD	genus.LachnospiraceaeUCG008.id.11328	Weighted median	13	0.0422901	0.0470437	0.368677	-0.0499155	0.134496	1.0432	0.95131	1.14396	genus.LachnospiraceaeUCG008.id.11328	Mode-based estimate
CKD	genus.Erysipelatoclostridium.id.11381	0.000550979	0.0135345	0.968103	Inverse variance weighted	16	20.353	15	0.158807	-0.0052017	0.0409622	0.89895	-0.0854875	0.0750841	0.994812	0.918065	1.07797	genus.Erysipelatoclostridium.id.11381	-0.0052017	0.0409622	0.900637	0.1658	NA	CKD	genus.Erysipelatoclostridium.id.11381	MR Egger	16	-0.0118522	0.168778	0.945009	-0.342657	0.318953	0.988218	0.709882	1.37569	CKD	genus.Erysipelatoclostridium.id.11381	Weighted median	16	-0.027022	0.0508128	0.594869	-0.126615	0.0725712	0.97334	0.881073	1.07527	genus.Erysipelatoclostridium.id.11381	Mode-based estimate
CKD	order.Bacillales.id.1674	0.00549603	0.0183419	0.773151	Inverse variance weighted	9	5.08247	8	0.748727	-0.00330803	0.0269134	0.902175	-0.0560583	0.0494423	0.996697	0.945484	1.05068	order.Bacillales.id.1674	-0.00330803	0.0214517	0.881265	0.7598	NA	CKD	order.Bacillales.id.1674	MR Egger	9	-0.0398948	0.125032	0.758979	-0.284958	0.205168	0.960891	0.752046	1.22773	CKD	order.Bacillales.id.1674	Weighted median	9	0.0319692	0.0355929	0.369084	-0.0377929	0.101731	1.03249	0.962912	1.10709	order.Bacillales.id.1674	Mode-based estimate
CKD	genus.RuminococcaceaeUCG004.id.11362	-0.0139039	0.0256244	0.600578	Inverse variance weighted	11	17.0618	10	0.0730072	-0.00582048	0.0545692	0.915057	-0.112776	0.101135	0.994196	0.893351	1.10643	genus.RuminococcaceaeUCG004.id.11362	-0.00582048	0.0545692	0.917166	0.0828	NA	CKD	genus.RuminococcaceaeUCG004.id.11362	MR Egger	11	0.155429	0.302519	0.619779	-0.437508	0.748365	1.16816	0.645644	2.11354	CKD	genus.RuminococcaceaeUCG004.id.11362	Weighted median	11	0.0265524	0.0611929	0.664352	-0.0933857	0.14649	1.02691	0.910842	1.15776	genus.RuminococcaceaeUCG004.id.11362	Mode-based estimate
CKD	genus.Methanobrevibacter.id.123	0.00563411	0.0187008	0.778217	Inverse variance weighted	6	2.76497	5	0.736165	0.00358507	0.0349009	0.918184	-0.0648208	0.0719909	1.00359	0.937235	1.07465	genus.Methanobrevibacter.id.123	0.00358507	0.0259536	0.895525	0.752	NA	CKD	genus.Methanobrevibacter.id.123	MR Egger	6	-0.0331323	0.126772	0.806725	-0.281605	0.21534	0.967411	0.754572	1.24028	CKD	genus.Methanobrevibacter.id.123	Weighted median	6	0.00883371	0.0428751	0.836765	-0.0752015	0.0928689	1.00887	0.927557	1.09732	genus.Methanobrevibacter.id.123	Mode-based estimate
CKD	genus..Ruminococcusgnavusgroup.id.14376	-0.0163187	0.0195254	0.422806	Inverse variance weighted	12	16.1447	11	0.135842	0.0036493	0.0399614	0.927238	-0.0746751	0.0819737	1.00366	0.928045	1.08543	genus..Ruminococcusgnavusgroup.id.14376	0.0036493	0.0399614	0.92888	0.1474	NA	CKD	genus..Ruminococcusgnavusgroup.id.14376	MR Egger	12	0.15346	0.183773	0.423188	-0.206734	0.513654	1.16586	0.813236	1.67139	CKD	genus..Ruminococcusgnavusgroup.id.14376	Weighted median	12	0.051585	0.0473666	0.276129	-0.0412536	0.144424	1.05294	0.959586	1.15537	genus..Ruminococcusgnavusgroup.id.14376	Mode-based estimate
CKD	genus.Allisonella.id.2174	-0.0217402	0.0266727	0.446169	Inverse variance weighted	8	4.39252	7	0.733618	-0.00205947	0.0282897	0.941966	-0.0575074	0.0533884	0.997943	0.944115	1.05484	genus.Allisonella.id.2174	-0.00205947	0.0224097	0.929352	0.7258	NA	CKD	genus.Allisonella.id.2174	MR Egger	8	0.149567	0.188166	0.456974	-0.219239	0.518372	1.16133	0.80313	1.67929	CKD	genus.Allisonella.id.2174	Weighted median	8	0.0201645	0.0374885	0.590656	-0.053313	0.093642	1.02037	0.948083	1.09817	genus.Allisonella.id.2174	Mode-based estimate
CKD	family.Rhodospirillaceae.id.2717	0.0122696	0.0208922	0.5679	Inverse variance weighted	14	15.2779	13	0.290325	-0.00263549	0.0384912	0.945412	-0.0780782	0.0728072	0.997368	0.924892	1.07552	family.Rhodospirillaceae.id.2717	-0.00263549	0.0384912	0.946453	0.2984	NA	CKD	family.Rhodospirillaceae.id.2717	MR Egger	14	-0.125217	0.21243	0.566493	-0.54158	0.291147	0.882306	0.581828	1.33796	CKD	family.Rhodospirillaceae.id.2717	Weighted median	14	0.0183415	0.0510035	0.719137	-0.0816254	0.118308	1.01851	0.921617	1.12559	family.Rhodospirillaceae.id.2717	Mode-based estimate
CKD	genus.Gordonibacter.id.821	-0.0380466	0.0166655	0.0455562	Inverse variance weighted	12	9.94661	11	0.535196	0.00169302	0.0255609	0.947191	-0.0484064	0.0517924	1.00169	0.952747	1.05316	genus.Gordonibacter.id.821	0.00169302	0.0243062	0.945719	0.558	NA	CKD	genus.Gordonibacter.id.821	MR Egger	12	0.248497	0.111088	0.0492594	0.0307645	0.466229	1.2821	1.03124	1.59397	CKD	genus.Gordonibacter.id.821	Weighted median	12	-0.00648112	0.0336831	0.847417	-0.0725	0.0595378	0.99354	0.930066	1.06135	genus.Gordonibacter.id.821	Mode-based estimate
CKD	genus.Haemophilus.id.3698	-0.00281354	0.0120464	0.822011	Inverse variance weighted	9	9.84652	8	0.275964	0.00268141	0.0422795	0.949431	-0.0801864	0.0855492	1.00269	0.922944	1.08932	genus.Haemophilus.id.3698	0.00268141	0.0422795	0.950987	0.2668	NA	CKD	genus.Haemophilus.id.3698	MR Egger	9	0.0241275	0.102267	0.820245	-0.176317	0.224571	1.02442	0.838353	1.25179	CKD	genus.Haemophilus.id.3698	Weighted median	9	-0.0448175	0.0552482	0.417249	-0.153104	0.0634689	0.956172	0.85804	1.06553	genus.Haemophilus.id.3698	Mode-based estimate
CKD	order.Lactobacillales.id.1800	0.017045	0.010121	0.116	Inverse variance weighted	15	20.6191	14	0.1118	0.00341468	0.0552435	0.950713	-0.104863	0.111692	1.00342	0.900448	1.11817	order.Lactobacillales.id.1800	0.00341468	0.0552435	0.951587	0.126	NA	CKD	order.Lactobacillales.id.1800	MR Egger	15	-0.209788	0.136837	0.149215	-0.477988	0.0584126	0.810756	0.620029	1.06015	CKD	order.Lactobacillales.id.1800	Weighted median	15	-0.0452297	0.0660996	0.493807	-0.174785	0.0843255	0.955778	0.839638	1.08798	order.Lactobacillales.id.1800	Mode-based estimate
CKD	phylum.Tenericutes.id.3919	-0.0065349	0.020095	0.751731	Inverse variance weighted	12	26.5359	11	0.00539722	-0.00409601	0.0671248	0.951343	-0.135661	0.127469	0.995912	0.873139	1.13595	phylum.Tenericutes.id.3919	0.0366779	0.0588107	0.546812	0.0058	309	CKD	phylum.Tenericutes.id.3919	MR Egger	12	0.0672611	0.23033	0.776239	-0.384186	0.518708	1.06957	0.681005	1.67986	CKD	phylum.Tenericutes.id.3919	Weighted median	12	-0.00909577	0.0681844	0.893877	-0.142737	0.124546	0.990945	0.866982	1.13263	phylum.Tenericutes.id.3919	Mode-based estimate
CKD	class.Mollicutes.id.3920	-0.0065349	0.020095	0.751731	Inverse variance weighted	12	26.5359	11	0.00539722	-0.00409601	0.0671248	0.951343	-0.135661	0.127469	0.995912	0.873139	1.13595	class.Mollicutes.id.3920	0.0366779	0.0588107	0.546812	0.0072	321	CKD	class.Mollicutes.id.3920	MR Egger	12	0.0672611	0.23033	0.776239	-0.384186	0.518708	1.06957	0.681005	1.67986	CKD	class.Mollicutes.id.3920	Weighted median	12	-0.00909577	0.068066	0.893694	-0.142505	0.124314	0.990945	0.867183	1.13237	class.Mollicutes.id.3920	Mode-based estimate
CKD	genus.Bifidobacterium.id.436	0.000651576	0.00824145	0.937857	Inverse variance weighted	20	20.2912	19	0.377251	0.00216227	0.0363498	0.952566	-0.0690834	0.073408	1.00216	0.933249	1.07617	genus.Bifidobacterium.id.436	0.00216227	0.0363499	0.953187	0.4118	NA	CKD	genus.Bifidobacterium.id.436	MR Egger	20	-0.00582509	0.107707	0.957465	-0.216932	0.205282	0.994192	0.804985	1.22787	CKD	genus.Bifidobacterium.id.436	Weighted median	20	0.0318468	0.0495125	0.52009	-0.0651977	0.128891	1.03236	0.936882	1.13757	genus.Bifidobacterium.id.436	Mode-based estimate
CKD	genus.Lachnoclostridium.id.11308	0.00090906	0.0126654	0.944069	Inverse variance weighted	13	8.25043	12	0.765266	0.00274353	0.0544057	0.959782	-0.103892	0.109379	1.00275	0.901323	1.11558	genus.Lachnoclostridium.id.11308	0.00274353	0.045112	0.952507	0.7698	NA	CKD	genus.Lachnoclostridium.id.11308	MR Egger	13	-0.0107321	0.195473	0.9572	-0.393859	0.372394	0.989325	0.674449	1.45121	CKD	genus.Lachnoclostridium.id.11308	Weighted median	13	0.0139876	0.0756034	0.853219	-0.134195	0.16217	1.01409	0.874419	1.17606	genus.Lachnoclostridium.id.11308	Mode-based estimate
CKD	genus.Butyricicoccus.id.2055	0.00209506	0.0110668	0.856091	Inverse variance weighted	8	9.37854	7	0.226609	-0.00096722	0.0606797	0.987282	-0.119899	0.117965	0.999033	0.88701	1.1252	genus.Butyricicoccus.id.2055	-0.00096722	0.0606797	0.987727	0.258	NA	CKD	genus.Butyricicoccus.id.2055	MR Egger	8	-0.0201425	0.12054	0.872779	-0.256401	0.216116	0.980059	0.773831	1.24125	CKD	genus.Butyricicoccus.id.2055	Weighted median	8	0.0623222	0.0701219	0.374127	-0.0751167	0.199761	1.06431	0.927635	1.22111	genus.Butyricicoccus.id.2055	Mode-based estimate
CKD	phylum.Cyanobacteria.id.1500	0.0210782	0.0185225	0.298522	Inverse variance weighted	8	9.36349	7	0.227601	-0.000496565	0.0472885	0.991622	-0.0931819	0.0921888	0.999504	0.911028	1.09657	phylum.Cyanobacteria.id.1500	-0.000496565	0.0472885	0.991915	0.2332	NA	CKD	phylum.Cyanobacteria.id.1500	MR Egger	8	-0.17002	0.156005	0.317609	-0.475789	0.13575	0.843648	0.621395	1.1454	CKD	phylum.Cyanobacteria.id.1500	Weighted median	8	-0.0261981	0.0566009	0.643467	-0.137136	0.0847396	0.974142	0.871852	1.08843	phylum.Cyanobacteria.id.1500	Mode-based estimate
abbreviation	full name
se	standard error
pval	p value
snp	single nucleotide polymorphism
df	degree of freedom
IVW	inverse variance weighted
b	beta
or	odds ratio
lci95	lower limit of 95% confidence interval
uci95	upper limit of 95% confidence interval
WM	weighted median
MBE	mode-based estimate
[truncated: 9 more columns]

## Sheet: Table S6
snp	a2	trait	Experimental Factor Ontology(EFO)	study	pmid	ancestry	year	beta	standard error	p value	direction	n	n_cases	n_controls	n_studies	unit	dataset
rs6058181	T	Height	EFO_0004339	GIANT	25282103	European	2014	0.026	0.0043	2.2e-09	+	251425	0	251425	79	Z-score	GIANT_Height_EUR_2014
rs6058181	T	Plasma protein C levels	HP_0010896	Tang W	20802025	European	2010	NA	NA	3.08e-110	NA	8048	-	-	-	-	GRASP
rs6058181	T	Prothrombin time by INR international normalized ratio	NCIT_C78366;NCIT_C55275	Tang W	22703881	European	2012	NA	NA	2.471e-10	NA	9240	-	-	-	-	GRASP
rs6058181	T	Arm fat-free mass left	-	Neale B	UKBB	European	2017	0.01318	0.00238	3.032e-08	+	331159	0	331159	1	IVNT	Neale-B_UKBB_EUR_2017
rs6058181	T	Arm fat-free mass right	-	Neale B	UKBB	European	2017	0.01327	0.002333	1.297e-08	+	331221	0	331221	1	IVNT	Neale-B_UKBB_EUR_2017
rs6058181	T	Arm predicted mass left	-	Neale B	UKBB	European	2017	0.01354	0.002371	1.139e-08	+	331146	0	331146	1	IVNT	Neale-B_UKBB_EUR_2017
rs6058181	T	Arm predicted mass right	-	Neale B	UKBB	European	2017	0.01321	0.002324	1.337e-08	+	331216	0	331216	1	IVNT	Neale-B_UKBB_EUR_2017
rs6058181	T	Basal metabolic rate	EFO_0007777	Neale B	UKBB	European	2017	0.01433	0.002482	7.802e-09	+	331307	0	331307	1	IVNT	Neale-B_UKBB_EUR_2017
rs6058181	T	Height	EFO_0004339	Neale B	UKBB	European	2017	0.02739	0.002661	7.387e-25	+	336474	0	336474	1	IVNT	Neale-B_UKBB_EUR_2017
rs6058181	T	Leg fat-free mass right	-	Neale B	UKBB	European	2017	0.01389	0.002464	1.752e-08	+	331285	0	331285	1	IVNT	Neale-B_UKBB_EUR_2017
rs6058181	T	Leg predicted mass right	-	Neale B	UKBB	European	2017	0.01371	0.002448	2.134e-08	+	331285	0	331285	1	IVNT	Neale-B_UKBB_EUR_2017
rs6058181	T	Sitting height	EFO_0004339	Neale B	UKBB	European	2017	0.02642	0.002894	6.985e-20	+	336172	0	336172	1	IVNT	Neale-B_UKBB_EUR_2017
rs6058181	T	Trunk fat-free mass	-	Neale B	UKBB	European	2017	0.0174	0.002358	1.616e-13	+	331030	0	331030	1	IVNT	Neale-B_UKBB_EUR_2017
rs6058181	T	Trunk predicted mass	-	Neale B	UKBB	European	2017	0.0173	0.00235	1.81e-13	+	330995	0	330995	1	IVNT	Neale-B_UKBB_EUR_2017
rs6058181	T	Whole body fat-free mass	-	Neale B	UKBB	European	2017	0.01583	0.002367	2.315e-11	+	331291	0	331291	1	IVNT	Neale-B_UKBB_EUR_2017
rs6058181	T	Whole body water mass	-	Neale B	UKBB	European	2017	0.01579	0.002371	2.716e-11	+	331315	0	331315	1	IVNT	Neale-B_UKBB_EUR_2017

## Sheet: Table S7
outcome	exposure	method	nsnp	b.IVW	se.IVW	pval.IVW	outcome	exposure	method	nsnp	b.Egger	se.Egger	pval.Egger	outcome	exposure	method	nsnp	b.WM	se.WM	pval.WM	outcome	exposure	method	nsnp	b.MBE	se.MBE	pval.MBE
CKD	order.Desulfovibrionales.id.3156	Inverse variance weighted	12	0.142013	0.0472498	0.00265075	CKD	order.Desulfovibrionales.id.3156	MR Egger	12	0.0271228	0.127545	0.83587	CKD	order.Desulfovibrionales.id.3156	Weighted median	12	0.121798	0.0634769	0.0550127	CKD	order.Desulfovibrionales.id.3156	Mode-based estimate	12	0.110123	0.0974328	0.282414
CKD	genus..Eubacteriumeligensgroup.id.14372	Inverse variance weighted	7	0.186308	0.0672376	0.00559035	CKD	genus..Eubacteriumeligensgroup.id.14372	MR Egger	7	-0.0503954	0.263315	0.855751	CKD	genus..Eubacteriumeligensgroup.id.14372	Weighted median	7	0.19227	0.0893679	0.0314408	CKD	genus..Eubacteriumeligensgroup.id.14372	Mode-based estimate	7	0.1827	0.129175	0.206989
CKD	family.Desulfovibrionaceae.id.3169	Inverse variance weighted	10	0.128804	0.0506921	0.0110564	CKD	family.Desulfovibrionaceae.id.3169	MR Egger	10	0.0389175	0.12998	0.772257	CKD	family.Desulfovibrionaceae.id.3169	Weighted median	10	0.105232	0.0705654	0.135892	CKD	family.Desulfovibrionaceae.id.3169	Mode-based estimate	10	0.0818075	0.100121	0.434976
CKD	genus.RuminococcaceaeUCG002.id.11360	Inverse variance weighted	22	0.112368	0.0447699	0.0120762	CKD	genus.RuminococcaceaeUCG002.id.11360	MR Egger	22	0.0719149	0.132002	0.591914	CKD	genus.RuminococcaceaeUCG002.id.11360	Weighted median	22	0.0956666	0.0587418	0.103399	CKD	genus.RuminococcaceaeUCG002.id.11360	Mode-based estimate	22	0.292546	0.141091	0.0506215
CKD	class.Deltaproteobacteria.id.3087	Inverse variance weighted	13	0.115296	0.0459821	0.0121616	CKD	class.Deltaproteobacteria.id.3087	MR Egger	13	0.076479	0.130607	0.569984	CKD	class.Deltaproteobacteria.id.3087	Weighted median	13	0.116194	0.0624922	0.0629797	CKD	class.Deltaproteobacteria.id.3087	Mode-based estimate	13	0.130668	0.0917382	0.179824
CKD	genus.LachnospiraceaeUCG010.id.11330	Inverse variance weighted	10	-0.118217	0.0489327	0.0156963	CKD	genus.LachnospiraceaeUCG010.id.11330	MR Egger	10	-0.032834	0.123955	0.797794	CKD	genus.LachnospiraceaeUCG010.id.11330	Weighted median	10	-0.110119	0.0684682	0.107766	CKD	genus.LachnospiraceaeUCG010.id.11330	Mode-based estimate	10	-0.115364	0.101797	0.286383
CKD	genus.Coprococcus3.id.11303	Inverse variance weighted	9	-0.136448	0.0616423	0.0268604	CKD	genus.Coprococcus3.id.11303	MR Egger	9	-0.260736	0.243126	0.319101	CKD	genus.Coprococcus3.id.11303	Weighted median	9	-0.117581	0.0796414	0.13984	CKD	genus.Coprococcus3.id.11303	Mode-based estimate	9	-0.0828094	0.123653	0.52191
CKD	genus.Senegalimassilia.id.11160	Inverse variance weighted	5	0.125637	0.0570836	0.0277409	CKD	genus.Senegalimassilia.id.11160	MR Egger	5	-0.184775	0.177662	0.374775	CKD	genus.Senegalimassilia.id.11160	Weighted median	5	0.114694	0.067976	0.09155	CKD	genus.Senegalimassilia.id.11160	Mode-based estimate	5	0.10154	0.0993024	0.364334
CKD	genus.Streptococcus.id.1853	Inverse variance weighted	15	0.100791	0.0459113	0.0281394	CKD	genus.Streptococcus.id.1853	MR Egger	15	0.0120533	0.165494	0.943049	CKD	genus.Streptococcus.id.1853	Weighted median	15	0.125453	0.0654716	0.0553469	CKD	genus.Streptococcus.id.1853	Mode-based estimate	15	0.176695	0.115329	0.147779
CKD	family.Peptostreptococcaceae.id.2042	Inverse variance weighted	14	0.0936615	0.04274	0.0284209	CKD	family.Peptostreptococcaceae.id.2042	MR Egger	14	0.0931838	0.0992071	0.366107	CKD	family.Peptostreptococcaceae.id.2042	Weighted median	14	0.141752	0.0575838	0.0138296	CKD	family.Peptostreptococcaceae.id.2042	Mode-based estimate	14	0.180768	0.110374	0.125432
CKD	genus.RuminococcaceaeNK4A214group.id.11358	Inverse variance weighted	13	-0.104936	0.050363	0.0371977	CKD	genus.RuminococcaceaeNK4A214group.id.11358	MR Egger	13	-0.265339	0.179142	0.16663	CKD	genus.RuminococcaceaeNK4A214group.id.11358	Weighted median	13	-0.0852627	0.069353	0.218921	CKD	genus.RuminococcaceaeNK4A214group.id.11358	Mode-based estimate	13	-0.216919	0.130155	0.121456
CKD	family.Peptococcaceae.id.2024	Inverse variance weighted	9	-0.0980869	0.0499409	0.0495234	CKD	family.Peptococcaceae.id.2024	MR Egger	9	-0.249884	0.114997	0.0663261	CKD	family.Peptococcaceae.id.2024	Weighted median	9	-0.0446085	0.061738	0.469959	CKD	family.Peptococcaceae.id.2024	Mode-based estimate	9	-0.00101744	0.110988	0.99291
CKD	genus..Eubacteriumventriosumgroup.id.11341	Inverse variance weighted	14	0.11063	0.0593027	0.0621091	CKD	genus..Eubacteriumventriosumgroup.id.11341	MR Egger	14	-0.489772	0.211914	0.0393917	CKD	genus..Eubacteriumventriosumgroup.id.11341	Weighted median	14	0.0535027	0.0715792	0.454785	CKD	genus..Eubacteriumventriosumgroup.id.11341	Mode-based estimate	14	-0.0575544	0.138669	0.684875
CKD	family.FamilyXIII.id.1957	Inverse variance weighted	10	-0.106226	0.0584914	0.0693564	CKD	family.FamilyXIII.id.1957	MR Egger	10	-0.0112841	0.215148	0.959458	CKD	family.FamilyXIII.id.1957	Weighted median	10	-0.0831153	0.0790818	0.293257	CKD	family.FamilyXIII.id.1957	Mode-based estimate	10	-0.16685	0.134061	0.244718
CKD	genus.Actinomyces.id.423	Inverse variance weighted	7	0.0786618	0.0445674	0.0775621	CKD	genus.Actinomyces.id.423	MR Egger	7	0.130464	0.118617	0.321502	CKD	genus.Actinomyces.id.423	Weighted median	7	0.119691	0.0577097	0.0380779	CKD	genus.Actinomyces.id.423	Mode-based estimate	7	0.12774	0.0784575	0.154618
CKD	genus.Veillonella.id.2198	Inverse variance weighted	7	-0.0931774	0.0534657	0.081377	CKD	genus.Veillonella.id.2198	MR Egger	7	-0.669742	0.448309	0.195422	CKD	genus.Veillonella.id.2198	Weighted median	7	-0.109199	0.0702711	0.120193	CKD	genus.Veillonella.id.2198	Mode-based estimate	7	-0.148582	0.105134	0.207298
CKD	genus..Eubacteriumruminantiumgroup.id.11340	Inverse variance weighted	18	-0.0511849	0.0293734	0.0814109	CKD	genus..Eubacteriumruminantiumgroup.id.11340	MR Egger	18	-0.274286	0.107108	0.0209391	CKD	genus..Eubacteriumruminantiumgroup.id.11340	Weighted median	18	-0.0482035	0.0424309	0.255937	CKD	genus..Eubacteriumruminantiumgroup.id.11340	Mode-based estimate	18	-0.0488735	0.0764611	0.531215
CKD	family.Streptococcaceae.id.1850	Inverse variance weighted	14	0.0830131	0.0486944	0.0882364	CKD	family.Streptococcaceae.id.1850	MR Egger	14	0.165819	0.19412	0.409718	CKD	family.Streptococcaceae.id.1850	Weighted median	14	0.0729834	0.0688734	0.289293	CKD	family.Streptococcaceae.id.1850	Mode-based estimate	14	0.0692212	0.124164	0.586658
CKD	genus..Ruminococcustorquesgroup.id.14377	Inverse variance weighted	9	-0.102632	0.0602736	0.0886117	CKD	genus..Ruminococcustorquesgroup.id.14377	MR Egger	9	-0.0341182	0.158314	0.835515	CKD	genus..Ruminococcustorquesgroup.id.14377	Weighted median	9	-0.0448538	0.0786496	0.568475	CKD	genus..Ruminococcustorquesgroup.id.14377	Mode-based estimate	9	-0.0295702	0.105821	0.786999
CKD	genus.Oscillibacter.id.2063	Inverse variance weighted	14	-0.0672827	0.0398648	0.0914555	CKD	genus.Oscillibacter.id.2063	MR Egger	14	0.0630062	0.149886	0.68165	CKD	genus.Oscillibacter.id.2063	Weighted median	14	-0.040375	0.0507375	0.42617	CKD	genus.Oscillibacter.id.2063	Mode-based estimate	14	-0.0335689	0.0945964	0.728382
CKD	family.Prevotellaceae.id.960	Inverse variance weighted	15	-0.103471	0.0636289	0.103914	CKD	family.Prevotellaceae.id.960	MR Egger	15	0.0246789	0.233991	0.917613	CKD	family.Prevotellaceae.id.960	Weighted median	15	-0.106141	0.0609542	0.0816263	CKD	family.Prevotellaceae.id.960	Mode-based estimate	15	-0.129503	0.0973862	0.204849
CKD	family.Alcaligenaceae.id.2875	Inverse variance weighted	12	-0.0861063	0.0532571	0.10592	CKD	family.Alcaligenaceae.id.2875	MR Egger	12	-0.0472894	0.243141	0.849684	CKD	family.Alcaligenaceae.id.2875	Weighted median	12	-0.0426099	0.0721381	0.554741	CKD	family.Alcaligenaceae.id.2875	Mode-based estimate	12	-0.00841137	0.118144	0.94452
CKD	genus.FamilyXIIIAD3011group.id.11293	Inverse variance weighted	13	-0.0983394	0.0612838	0.10857	CKD	genus.FamilyXIIIAD3011group.id.11293	MR Egger	13	-0.614945	0.262099	0.038744	CKD	genus.FamilyXIIIAD3011group.id.11293	Weighted median	13	-0.102938	0.0698621	0.140631	CKD	genus.FamilyXIIIAD3011group.id.11293	Mode-based estimate	13	-0.0828735	0.111584	0.471953
CKD	genus.RuminococcaceaeUCG005.id.11363	Inverse variance weighted	14	0.0676196	0.0442036	0.126083	CKD	genus.RuminococcaceaeUCG005.id.11363	MR Egger	14	0.162814	0.125557	0.219102	CKD	genus.RuminococcaceaeUCG005.id.11363	Weighted median	14	0.0608679	0.0585787	0.298768	CKD	genus.RuminococcaceaeUCG005.id.11363	Mode-based estimate	14	0.0696037	0.102635	0.509556
CKD	class.Melainabacteria.id.1589	Inverse variance weighted	10	0.052329	0.0344931	0.129245	CKD	class.Melainabacteria.id.1589	MR Egger	10	0.0956541	0.103012	0.380274	CKD	class.Melainabacteria.id.1589	Weighted median	10	0.0126512	0.0475345	0.790125	CKD	class.Melainabacteria.id.1589	Mode-based estimate	10	-0.00159319	0.0682031	0.981873
CKD	genus.Intestinimonas.id.2062	Inverse variance weighted	16	0.0552781	0.0366464	0.131448	CKD	genus.Intestinimonas.id.2062	MR Egger	16	0.0895739	0.0930475	0.352048	CKD	genus.Intestinimonas.id.2062	Weighted median	16	0.076079	0.054043	0.159205	CKD	genus.Intestinimonas.id.2062	Mode-based estimate	16	0.106162	0.0945457	0.279145
CKD	genus..Clostridiuminnocuumgroup.id.14397	Inverse variance weighted	9	0.0484261	0.0323402	0.134291	CKD	genus..Clostridiuminnocuumgroup.id.14397	MR Egger	9	0.119517	0.164336	0.490662	CKD	genus..Clostridiuminnocuumgroup.id.14397	Weighted median	9	0.0588259	0.0423307	0.164627	CKD	genus..Clostridiuminnocuumgroup.id.14397	Mode-based estimate	9	0.0815861	0.0639201	0.237626
CKD	genus.ChristensenellaceaeR.7group.id.11283	Inverse variance weighted	10	0.107508	0.0735191	0.143657	CKD	genus.ChristensenellaceaeR.7group.id.11283	MR Egger	10	0.0682675	0.227186	0.771463	CKD	genus.ChristensenellaceaeR.7group.id.11283	Weighted median	10	0.0955744	0.084402	0.257478	CKD	genus.ChristensenellaceaeR.7group.id.11283	Mode-based estimate	10	0.244476	0.148051	0.133072
CKD	genus.Ruminococcus2.id.11374	Inverse variance weighted	15	-0.0637967	0.0445836	0.152446	CKD	genus.Ruminococcus2.id.11374	MR Egger	15	-0.109585	0.121602	0.383886	CKD	genus.Ruminococcus2.id.11374	Weighted median	15	-0.0585837	0.0597409	0.326775	CKD	genus.Ruminococcus2.id.11374	Mode-based estimate	15	-0.0736895	0.100698	0.476369
CKD	genus.Parasutterella.id.2892	Inverse variance weighted	15	0.0497318	0.0360071	0.167228	CKD	genus.Parasutterella.id.2892	MR Egger	15	0.0870357	0.102206	0.409864	CKD	genus.Parasutterella.id.2892	Weighted median	15	0.0624009	0.0485413	0.198609	CKD	genus.Parasutterella.id.2892	Mode-based estimate	15	0.067862	0.0789262	0.404374
CKD	genus.Parabacteroides.id.954	Inverse variance weighted	6	0.0982025	0.071569	0.170021	CKD	genus.Parabacteroides.id.954	MR Egger	6	0.217208	0.250534	0.434866	CKD	genus.Parabacteroides.id.954	Weighted median	6	0.151327	0.0976078	0.121056	CKD	genus.Parabacteroides.id.954	Mode-based estimate	6	0.183593	0.136448	0.236252
CKD	genus.Butyricimonas.id.945	Inverse variance weighted	13	0.0552413	0.0408234	0.175999	CKD	genus.Butyricimonas.id.945	MR Egger	13	0.0158943	0.136384	0.909325	CKD	genus.Butyricimonas.id.945	Weighted median	13	0.0480234	0.05474	0.380324	CKD	genus.Butyricimonas.id.945	Mode-based estimate	13	0.0431076	0.0955725	0.659999
CKD	genus.Prevotella9.id.11183	Inverse variance weighted	14	0.0517559	0.0386117	0.180109	CKD	genus.Prevotella9.id.11183	MR Egger	14	0.148408	0.128233	0.269655	CKD	genus.Prevotella9.id.11183	Weighted median	14	0.0436215	0.0540563	0.419687	CKD	genus.Prevotella9.id.11183	Mode-based estimate	14	-0.0149605	0.103456	0.887239
CKD	genus.RuminococcaceaeUCG013.id.11370	Inverse variance weighted	12	0.0670874	0.0500636	0.180232	CKD	genus.RuminococcaceaeUCG013.id.11370	MR Egger	12	0.0525059	0.137231	0.710016	CKD	genus.RuminococcaceaeUCG013.id.11370	Weighted median	12	0.0735123	0.0670033	0.272578	CKD	genus.RuminococcaceaeUCG013.id.11370	Mode-based estimate	12	0.136435	0.104217	0.217173
CKD	genus.Tyzzerella3.id.11335	Inverse variance weighted	13	-0.0412205	0.0310664	0.184559	CKD	genus.Tyzzerella3.id.11335	MR Egger	13	-0.340225	0.156689	0.0526544	CKD	genus.Tyzzerella3.id.11335	Weighted median	13	-0.048551	0.0414598	0.241583	CKD	genus.Tyzzerella3.id.11335	Mode-based estimate	13	-0.0353263	0.0730355	0.637314
CKD	genus.RuminococcaceaeUCG010.id.11367	Inverse variance weighted	6	0.0861134	0.06499	0.185163	CKD	genus.RuminococcaceaeUCG010.id.11367	MR Egger	6	0.231734	0.215465	0.342695	CKD	genus.RuminococcaceaeUCG010.id.11367	Weighted median	6	0.0928545	0.0793281	0.241795	CKD	genus.RuminococcaceaeUCG010.id.11367	Mode-based estimate	6	0.0079811	0.117894	0.94865
CKD	genus.Hungatella.id.11306	Inverse variance weighted	5	0.0567883	0.0429013	0.185603	CKD	genus.Hungatella.id.11306	MR Egger	5	0.383112	0.256764	0.232493	CKD	genus.Hungatella.id.11306	Weighted median	5	0.0632717	0.0570986	0.267813	CKD	genus.Hungatella.id.11306	Mode-based estimate	5	0.0661684	0.0756486	0.431123
CKD	genus..Eubacteriumnodatumgroup.id.11297	Inverse variance weighted	11	-0.0322139	0.0248542	0.194935	CKD	genus..Eubacteriumnodatumgroup.id.11297	MR Egger	11	-0.0564054	0.109008	0.617325	CKD	genus..Eubacteriumnodatumgroup.id.11297	Weighted median	11	-0.0297015	0.0327968	0.365137	CKD	genus..Eubacteriumnodatumgroup.id.11297	Mode-based estimate	11	-0.044611	0.0560167	0.444302
CKD	family.Oxalobacteraceae.id.2966	Inverse variance weighted	14	0.0341287	0.0264092	0.196253	CKD	family.Oxalobacteraceae.id.2966	MR Egger	14	0.148867	0.10447	0.179651	CKD	family.Oxalobacteraceae.id.2966	Weighted median	14	0.0403024	0.0349503	0.248855	CKD	family.Oxalobacteraceae.id.2966	Mode-based estimate	14	0.0596996	0.0580455	0.322473
CKD	family.Pasteurellaceae.id.3689	Inverse variance weighted	14	0.0400132	0.0326028	0.219712	CKD	family.Pasteurellaceae.id.3689	MR Egger	14	0.0450341	0.0732792	0.550324	CKD	family.Pasteurellaceae.id.3689	Weighted median	14	0.0299442	0.0447577	0.503477	CKD	family.Pasteurellaceae.id.3689	Mode-based estimate	14	0.0195553	0.0823028	0.815893
CKD	order.Pasteurellales.id.3688	Inverse variance weighted	14	0.0400132	0.0326028	0.219712	CKD	order.Pasteurellales.id.3688	MR Egger	14	0.0450341	0.0732792	0.550324	CKD	order.Pasteurellales.id.3688	Weighted median	14	0.0299442	0.0463354	0.518118	CKD	order.Pasteurellales.id.3688	Mode-based estimate	14	0.0195553	0.0835026	0.818487
CKD	genus.Coprobacter.id.949	Inverse variance weighted	11	0.0411568	0.0342992	0.230165	CKD	genus.Coprobacter.id.949	MR Egger	11	0.0302194	0.114306	0.797448	CKD	genus.Coprobacter.id.949	Weighted median	11	0.0458465	0.0474491	0.333932	CKD	genus.Coprobacter.id.949	Mode-based estimate	11	0.0638634	0.0748136	0.413288
CKD	genus.ErysipelotrichaceaeUCG003.id.11384	Inverse variance weighted	15	0.0537574	0.0454514	0.236911	CKD	genus.ErysipelotrichaceaeUCG003.id.11384	MR Egger	15	0.24286	0.113509	0.0519359	CKD	genus.ErysipelotrichaceaeUCG003.id.11384	Weighted median	15	0.0201126	0.0607678	0.740664	CKD	genus.ErysipelotrichaceaeUCG003.id.11384	Mode-based estimate	15	-0.0853631	0.137428	0.544483
CKD	genus.Adlercreutzia.id.812	Inverse variance weighted	8	0.055614	0.0475132	0.241801	CKD	genus.Adlercreutzia.id.812	MR Egger	8	-0.0171026	0.214086	0.938925	CKD	genus.Adlercreutzia.id.812	Weighted median	8	0.0625064	0.0608165	0.30405	CKD	genus.Adlercreutzia.id.812	Mode-based estimate	8	0.0566945	0.099839	0.587874
CKD	genus.RuminococcaceaeUCG011.id.11368	Inverse variance weighted	8	-0.0405826	0.034904	0.244954	CKD	genus.RuminococcaceaeUCG011.id.11368	MR Egger	8	-0.190244	0.184104	0.341281	CKD	genus.RuminococcaceaeUCG011.id.11368	Weighted median	8	0.00291401	0.0413975	0.943882	CKD	genus.RuminococcaceaeUCG011.id.11368	Mode-based estimate	8	0.019044	0.0624959	0.769436
CKD	genus.RikenellaceaeRC9gutgroup.id.11191	Inverse variance weighted	11	0.0289069	0.0258552	0.263554	CKD	genus.RikenellaceaeRC9gutgroup.id.11191	MR Egger	11	0.0199341	0.158312	0.902566	CKD	genus.RikenellaceaeRC9gutgroup.id.11191	Weighted median	11	0.042511	0.0348353	0.222334	CKD	genus.RikenellaceaeRC9gutgroup.id.11191	Mode-based estimate	11	0.048972	0.0533665	0.380399
CKD	family.Defluviitaleaceae.id.1924	Inverse variance weighted	11	-0.0438878	0.0393197	0.264346	CKD	family.Defluviitaleaceae.id.1924	MR Egger	11	-0.06894	0.131931	0.613907	CKD	family.Defluviitaleaceae.id.1924	Weighted median	11	-0.00259731	0.0525449	0.960576	CKD	family.Defluviitaleaceae.id.1924	Mode-based estimate	11	0.0507389	0.0966697	0.611112
CKD	phylum.Firmicutes.id.1672	Inverse variance weighted	15	-0.0524958	0.0474262	0.268339	CKD	phylum.Firmicutes.id.1672	MR Egger	15	-0.153061	0.127266	0.250544	CKD	phylum.Firmicutes.id.1672	Weighted median	15	-0.0317076	0.0664603	0.633297	CKD	phylum.Firmicutes.id.1672	Mode-based estimate	15	-0.000349239	0.112392	0.997565
CKD	genus..Eubacteriumbrachygroup.id.11296	Inverse variance weighted	10	-0.0327437	0.0297526	0.271099	CKD	genus..Eubacteriumbrachygroup.id.11296	MR Egger	10	-0.0388188	0.121152	0.756863	CKD	genus..Eubacteriumbrachygroup.id.11296	Weighted median	10	-0.01911	0.0381145	0.616101	CKD	genus..Eubacteriumbrachygroup.id.11296	Mode-based estimate	10	-0.00599625	0.0591784	0.921514
CKD	genus.Anaerotruncus.id.2054	Inverse variance weighted	13	0.0665773	0.0628132	0.289179	CKD	genus.Anaerotruncus.id.2054	MR Egger	13	0.193502	0.197833	0.349041	CKD	genus.Anaerotruncus.id.2054	Weighted median	13	0.0113973	0.0725177	0.875115	CKD	genus.Anaerotruncus.id.2054	Mode-based estimate	13	-0.0310758	0.133731	0.820162
CKD	class.Negativicutes.id.2164	Inverse variance weighted	12	0.0591083	0.0559392	0.29067	CKD	class.Negativicutes.id.2164	MR Egger	12	-0.0393849	0.186468	0.836962	CKD	class.Negativicutes.id.2164	Weighted median	12	0.0404399	0.0750163	0.58983	CKD	class.Negativicutes.id.2164	Mode-based estimate	12	0.159017	0.126347	0.234239
CKD	order.Selenomonadales.id.2165	Inverse variance weighted	12	0.0591083	0.0559392	0.29067	CKD	order.Selenomonadales.id.2165	MR Egger	12	-0.0393849	0.186468	0.836962	CKD	order.Selenomonadales.id.2165	Weighted median	12	0.0404399	0.0725735	0.577372	CKD	order.Selenomonadales.id.2165	Mode-based estimate	12	0.159017	0.13163	0.252354
CKD	genus.Ruminococcus1.id.11373	Inverse variance weighted	10	0.0592773	0.0564259	0.293473	CKD	genus.Ruminococcus1.id.11373	MR Egger	10	0.223616	0.155915	0.189419	CKD	genus.Ruminococcus1.id.11373	Weighted median	10	0.0769031	0.0775967	0.321656	CKD	genus.Ruminococcus1.id.11373	Mode-based estimate	10	0.0793225	0.127081	0.547998
CKD	genus.Clostridiumsensustricto1.id.1873	Inverse variance weighted	7	0.0573419	0.0553646	0.300335	CKD	genus.Clostridiumsensustricto1.id.1873	MR Egger	7	-0.00250565	0.124638	0.984738	CKD	genus.Clostridiumsensustricto1.id.1873	Weighted median	7	0.0605183	0.0727399	0.40542	CKD	genus.Clostridiumsensustricto1.id.1873	Mode-based estimate	7	0.102133	0.109936	0.388724
CKD	order.Burkholderiales.id.2874	Inverse variance weighted	11	-0.0592043	0.0579379	0.306848	CKD	order.Burkholderiales.id.2874	MR Egger	11	0.135336	0.191033	0.496608	CKD	order.Burkholderiales.id.2874	Weighted median	11	-0.0270972	0.0786429	0.730425	CKD	order.Burkholderiales.id.2874	Mode-based estimate	11	0.0139632	0.134229	0.919206
CKD	genus.Holdemanella.id.11393	Inverse variance weighted	11	-0.0365759	0.0360335	0.310081	CKD	genus.Holdemanella.id.11393	MR Egger	11	0.160252	0.104255	0.158643	CKD	genus.Holdemanella.id.11393	Weighted median	11	-0.00234647	0.0511152	0.963386	CKD	genus.Holdemanella.id.11393	Mode-based estimate	11	-0.135248	0.0843071	0.139744
CKD	family.Lachnospiraceae.id.1987	Inverse variance weighted	17	0.0451366	0.0450171	0.316027	CKD	family.Lachnospiraceae.id.1987	MR Egger	17	0.0525939	0.114919	0.653756	CKD	family.Lachnospiraceae.id.1987	Weighted median	17	0.0420464	0.0634706	0.507679	CKD	family.Lachnospiraceae.id.1987	Mode-based estimate	17	0.0630697	0.121033	0.609438
CKD	family.Acidaminococcaceae.id.2166	Inverse variance weighted	7	-0.0714301	0.0715019	0.317797	CKD	family.Acidaminococcaceae.id.2166	MR Egger	7	0.148855	0.209368	0.508883	CKD	family.Acidaminococcaceae.id.2166	Weighted median	7	-0.104198	0.0818441	0.202974	CKD	family.Acidaminococcaceae.id.2166	Mode-based estimate	7	-0.161936	0.13643	0.280105
CKD	genus.Barnesiella.id.944	Inverse variance weighted	14	0.0461455	0.0462022	0.317906	CKD	genus.Barnesiella.id.944	MR Egger	14	0.15233	0.155545	0.346747	CKD	genus.Barnesiella.id.944	Weighted median	14	0.0312725	0.0625909	0.617333	CKD	genus.Barnesiella.id.944	Mode-based estimate	14	0.0101686	0.100848	0.921223
CKD	genus.RuminococcaceaeUCG009.id.11366	Inverse variance weighted	12	-0.0364756	0.0365978	0.318929	CKD	genus.RuminococcaceaeUCG009.id.11366	MR Egger	12	-0.182938	0.169995	0.307141	CKD	genus.RuminococcaceaeUCG009.id.11366	Weighted median	12	-0.0400626	0.0494481	0.417828	CKD	genus.RuminococcaceaeUCG009.id.11366	Mode-based estimate	12	-0.0244803	0.0802589	0.766047
CKD	genus.Intestinibacter.id.11345	Inverse variance weighted	15	-0.0392437	0.039974	0.326232	CKD	genus.Intestinibacter.id.11345	MR Egger	15	-0.122653	0.130064	0.362869	CKD	genus.Intestinibacter.id.11345	Weighted median	15	-0.0114224	0.0530088	0.829393	CKD	genus.Intestinibacter.id.11345	Mode-based estimate	15	-0.00329487	0.0825161	0.968713
CKD	phylum.Proteobacteria.id.2375	Inverse variance weighted	12	0.0579251	0.0608123	0.340832	CKD	phylum.Proteobacteria.id.2375	MR Egger	12	0.0630299	0.197711	0.756439	CKD	phylum.Proteobacteria.id.2375	Weighted median	12	0.073024	0.0743195	0.32582	CKD	phylum.Proteobacteria.id.2375	Mode-based estimate	12	0.0939989	0.121017	0.453691
CKD	genus.Subdoligranulum.id.2070	Inverse variance weighted	11	-0.0561889	0.0603037	0.351458	CKD	genus.Subdoligranulum.id.2070	MR Egger	11	0.291944	0.139614	0.0660666	CKD	genus.Subdoligranulum.id.2070	Weighted median	11	-0.0259514	0.0743391	0.727018	CKD	genus.Subdoligranulum.id.2070	Mode-based estimate	11	-0.0991051	0.124891	0.445886
CKD	class.Bacteroidia.id.912	Inverse variance weighted	14	-0.0455554	0.0491506	0.354003	CKD	class.Bacteroidia.id.912	MR Egger	14	-0.27075	0.108258	0.0278655	CKD	class.Bacteroidia.id.912	Weighted median	14	0.0212149	0.069718	0.760903	CKD	class.Bacteroidia.id.912	Mode-based estimate	14	0.0294324	0.124715	0.817112
CKD	order.Bacteroidales.id.913	Inverse variance weighted	14	-0.0455554	0.0491506	0.354003	CKD	order.Bacteroidales.id.913	MR Egger	14	-0.27075	0.108258	0.0278655	CKD	order.Bacteroidales.id.913	Weighted median	14	0.0212149	0.069837	0.761298	CKD	order.Bacteroidales.id.913	Mode-based estimate	14	0.0294324	0.125175	0.817771
CKD	order.Gastranaerophilales.id.1591	Inverse variance weighted	9	0.0356495	0.0386957	0.356906	CKD	order.Gastranaerophilales.id.1591	MR Egger	9	0.136369	0.110243	0.255978	CKD	order.Gastranaerophilales.id.1591	Weighted median	9	-0.0233222	0.0457517	0.610222	CKD	order.Gastranaerophilales.id.1591	Mode-based estimate	9	-0.0323555	0.0638298	0.625897
CKD	family.Porphyromonadaceae.id.943	Inverse variance weighted	9	-0.0596012	0.0647356	0.357214	CKD	family.Porphyromonadaceae.id.943	MR Egger	9	-0.145261	0.274594	0.613159	CKD	family.Porphyromonadaceae.id.943	Weighted median	9	-0.129444	0.0876377	0.139667	CKD	family.Porphyromonadaceae.id.943	Mode-based estimate	9	-0.164867	0.141425	0.277289
CKD	genus.LachnospiraceaeUCG001.id.11321	Inverse variance weighted	13	-0.0381864	0.0418638	0.361685	CKD	genus.LachnospiraceaeUCG001.id.11321	MR Egger	13	-0.230023	0.184742	0.238965	CKD	genus.LachnospiraceaeUCG001.id.11321	Weighted median	13	-0.0241659	0.05617	0.66703	CKD	genus.LachnospiraceaeUCG001.id.11321	Mode-based estimate	13	-0.129507	0.106378	0.246842
CKD	genus.Eggerthella.id.819	Inverse variance weighted	11	-0.0387842	0.0426741	0.363431	CKD	genus.Eggerthella.id.819	MR Egger	11	-0.107064	0.213918	0.628741	CKD	genus.Eggerthella.id.819	Weighted median	11	-0.000578467	0.0483708	0.990458	CKD	genus.Eggerthella.id.819	Mode-based estimate	11	0.025621	0.0765501	0.744768
CKD	genus.Slackia.id.825	Inverse variance weighted	6	0.0419564	0.046248	0.364298	CKD	genus.Slackia.id.825	MR Egger	6	-0.296446	0.288633	0.362436	CKD	genus.Slackia.id.825	Weighted median	6	0.0726818	0.0596751	0.22324	CKD	genus.Slackia.id.825	Mode-based estimate	6	0.0747144	0.0832362	0.410525
CKD	genus.Fusicatenibacter.id.11305	Inverse variance weighted	18	0.0534327	0.0593833	0.368229	CKD	genus.Fusicatenibacter.id.11305	MR Egger	18	0.269508	0.234267	0.266872	CKD	genus.Fusicatenibacter.id.11305	Weighted median	18	0.0959902	0.0658893	0.145161	CKD	genus.Fusicatenibacter.id.11305	Mode-based estimate	18	0.0981819	0.120839	0.427737
CKD	genus.Bilophila.id.3170	Inverse variance weighted	13	0.0620917	0.0694747	0.371466	CKD	genus.Bilophila.id.3170	MR Egger	13	0.39322	0.321653	0.247068	CKD	genus.Bilophila.id.3170	Weighted median	13	-0.022218	0.0715121	0.756037	CKD	genus.Bilophila.id.3170	Mode-based estimate	13	-0.0600778	0.115791	0.613302
CKD	genus.Marvinbryantia.id.2005	Inverse variance weighted	10	-0.0468547	0.0528002	0.374865	CKD	genus.Marvinbryantia.id.2005	MR Egger	10	-0.136894	0.213693	0.539687	CKD	genus.Marvinbryantia.id.2005	Weighted median	10	0.00855982	0.0656348	0.896237	CKD	genus.Marvinbryantia.id.2005	Mode-based estimate	10	0.0414614	0.123048	0.743877
CKD	genus.Blautia.id.1992	Inverse variance weighted	13	0.0534425	0.0604776	0.376872	CKD	genus.Blautia.id.1992	MR Egger	13	-0.125129	0.127651	0.348037	CKD	genus.Blautia.id.1992	Weighted median	13	0.0590728	0.0683523	0.387456	CKD	genus.Blautia.id.1992	Mode-based estimate	13	0.0572454	0.109162	0.609544
CKD	genus.Holdemania.id.2157	Inverse variance weighted	15	-0.0350723	0.0397795	0.377956	CKD	genus.Holdemania.id.2157	MR Egger	15	-0.074703	0.117802	0.536988	CKD	genus.Holdemania.id.2157	Weighted median	15	0.0243412	0.0471679	0.605816	CKD	genus.Holdemania.id.2157	Mode-based estimate	15	0.05972	0.0882673	0.509696
CKD	phylum.Actinobacteria.id.400	Inverse variance weighted	15	-0.0424269	0.0487764	0.384396	CKD	phylum.Actinobacteria.id.400	MR Egger	15	0.0357118	0.204925	0.86434	CKD	phylum.Actinobacteria.id.400	Weighted median	15	0.00477226	0.0651449	0.941602	CKD	phylum.Actinobacteria.id.400	Mode-based estimate	15	0.0400363	0.103767	0.705423
CKD	genus..Eubacteriumcoprostanoligenesgroup.id.11375	Inverse variance weighted	12	-0.0463442	0.05347	0.386089	CKD	genus..Eubacteriumcoprostanoligenesgroup.id.11375	MR Egger	12	0.0629727	0.209053	0.769411	CKD	genus..Eubacteriumcoprostanoligenesgroup.id.11375	Weighted median	12	-0.0633556	0.0698428	0.364345	CKD	genus..Eubacteriumcoprostanoligenesgroup.id.11375	Mode-based estimate	12	-0.0581787	0.116425	0.627124
CKD	genus.DefluviitaleaceaeUCG011.id.11287	Inverse variance weighted	9	-0.0368088	0.0427967	0.389742	CKD	genus.DefluviitaleaceaeUCG011.id.11287	MR Egger	9	-0.110493	0.151124	0.488439	CKD	genus.DefluviitaleaceaeUCG011.id.11287	Weighted median	9	0.0452915	0.0582872	0.437135	CKD	genus.DefluviitaleaceaeUCG011.id.11287	Mode-based estimate	9	0.0611283	0.102022	0.565638
CKD	order.Clostridiales.id.1863	Inverse variance weighted	13	0.061032	0.0730459	0.40342	CKD	order.Clostridiales.id.1863	MR Egger	13	-0.114879	0.373593	0.764208	CKD	order.Clostridiales.id.1863	Weighted median	13	0.0539582	0.0776238	0.486978	CKD	order.Clostridiales.id.1863	Mode-based estimate	13	0.0870681	0.135842	0.533605
CKD	class.Lentisphaeria.id.2250	Inverse variance weighted	8	0.0275524	0.0331418	0.405777	CKD	class.Lentisphaeria.id.2250	MR Egger	8	0.0225453	0.114426	0.850309	CKD	class.Lentisphaeria.id.2250	Weighted median	8	0.0202288	0.0424061	0.633343	CKD	class.Lentisphaeria.id.2250	Mode-based estimate	8	0.0267792	0.0585099	0.661046
CKD	order.Victivallales.id.2254	Inverse variance weighted	8	0.0275524	0.0331418	0.405777	CKD	order.Victivallales.id.2254	MR Egger	8	0.0225453	0.114426	0.850309	CKD	order.Victivallales.id.2254	Weighted median	8	0.0202288	0.0424106	0.633379	CKD	order.Victivallales.id.2254	Mode-based estimate	8	0.0267792	0.0671162	0.701787
CKD	genus.Prevotella7.id.11182	Inverse variance weighted	11	-0.0214712	0.026461	0.417119	CKD	genus.Prevotella7.id.11182	MR Egger	11	-0.133173	0.159408	0.4251	CKD	genus.Prevotella7.id.11182	Weighted median	11	-0.00150966	0.0352769	0.965865	CKD	genus.Prevotella7.id.11182	Mode-based estimate	11	0.0263803	0.0531152	0.630163
CKD	genus.Lachnospira.id.2004	Inverse variance weighted	6	-0.135559	0.169067	0.422667	CKD	genus.Lachnospira.id.2004	MR Egger	6	-1.25828	0.985928	0.270937	CKD	genus.Lachnospira.id.2004	Weighted median	6	0.0372787	0.0965034	0.699279	CKD	genus.Lachnospira.id.2004	Mode-based estimate	6	0.0496593	0.111478	0.674611
CKD	phylum.Bacteroidetes.id.905	Inverse variance weighted	12	-0.0409919	0.0511957	0.423311	CKD	phylum.Bacteroidetes.id.905	MR Egger	12	-0.219228	0.110398	0.0751441	CKD	phylum.Bacteroidetes.id.905	Weighted median	12	0.00510907	0.06703	0.939243	CKD	phylum.Bacteroidetes.id.905	Mode-based estimate	12	0.0255024	0.126602	0.844032
CKD	genus.Sutterella.id.2896	Inverse variance weighted	12	0.04421	0.0552775	0.423837	CKD	genus.Sutterella.id.2896	MR Egger	12	0.467792	0.250985	0.0919358	CKD	genus.Sutterella.id.2896	Weighted median	12	0.00807517	0.0666805	0.90361	CKD	genus.Sutterella.id.2896	Mode-based estimate	12	-0.0145603	0.123596	0.908345
CKD	family.Victivallaceae.id.2255	Inverse variance weighted	12	0.0203171	0.0255228	0.426009	CKD	family.Victivallaceae.id.2255	MR Egger	12	-0.0697504	0.115266	0.558578	CKD	family.Victivallaceae.id.2255	Weighted median	12	-0.0160664	0.0342678	0.639178	CKD	family.Victivallaceae.id.2255	Mode-based estimate	12	-0.0401129	0.0606928	0.522267
CKD	genus.Victivallis.id.2256	Inverse variance weighted	10	0.0217169	0.0277106	0.433214	CKD	genus.Victivallis.id.2256	MR Egger	10	-0.0138673	0.221471	0.95161	CKD	genus.Victivallis.id.2256	Weighted median	10	0.00258087	0.0364771	0.943594	CKD	genus.Victivallis.id.2256	Mode-based estimate	10	-0.0184415	0.0584646	0.759627
CKD	genus.Desulfovibrio.id.3173	Inverse variance weighted	10	0.0369053	0.0482891	0.444714	CKD	genus.Desulfovibrio.id.3173	MR Egger	10	-0.0395579	0.149468	0.797964	CKD	genus.Desulfovibrio.id.3173	Weighted median	10	0.0867762	0.0582175	0.136079	CKD	genus.Desulfovibrio.id.3173	Mode-based estimate	10	0.10598	0.0958557	0.29757
CKD	genus.Lactococcus.id.1851	Inverse variance weighted	9	-0.0260295	0.0343859	0.44906	CKD	genus.Lactococcus.id.1851	MR Egger	9	-0.0381149	0.160437	0.819018	CKD	genus.Lactococcus.id.1851	Weighted median	9	-0.0470631	0.0475278	0.322065	CKD	genus.Lactococcus.id.1851	Mode-based estimate	9	-0.077372	0.0734978	0.323228
CKD	phylum.Lentisphaerae.id.2238	Inverse variance weighted	9	0.0239878	0.0317293	0.449641	CKD	phylum.Lentisphaerae.id.2238	MR Egger	9	0.015255	0.115582	0.89871	CKD	phylum.Lentisphaerae.id.2238	Weighted median	9	0.0117096	0.0407296	0.773732	CKD	phylum.Lentisphaerae.id.2238	Mode-based estimate	9	0.000353599	0.0661866	0.995868
CKD	genus.Ruminiclostridium6.id.11356	Inverse variance weighted	16	0.0344062	0.0464175	0.458552	CKD	genus.Ruminiclostridium6.id.11356	MR Egger	16	-0.158455	0.108898	0.167701	CKD	genus.Ruminiclostridium6.id.11356	Weighted median	16	0.0686993	0.0541467	0.204526	CKD	genus.Ruminiclostridium6.id.11356	Mode-based estimate	16	0.0788862	0.080841	0.34463
CKD	genus.Phascolarctobacterium.id.2168	Inverse variance weighted	10	-0.0361518	0.0490723	0.461303	CKD	genus.Phascolarctobacterium.id.2168	MR Egger	10	0.23456	0.223874	0.325381	CKD	genus.Phascolarctobacterium.id.2168	Weighted median	10	-0.0506935	0.0668812	0.448473	CKD	genus.Phascolarctobacterium.id.2168	Mode-based estimate	10	-0.0578267	0.102621	0.58686
CKD	genus.Anaerofilum.id.2053	Inverse variance weighted	11	-0.0242522	0.0330632	0.463248	CKD	genus.Anaerofilum.id.2053	MR Egger	11	-0.358748	0.158178	0.0495242	CKD	genus.Anaerofilum.id.2053	Weighted median	11	-0.0144192	0.0423774	0.733663	CKD	genus.Anaerofilum.id.2053	Mode-based estimate	11	-0.00541804	0.0680371	0.9381
CKD	family.Bifidobacteriaceae.id.433	Inverse variance weighted	11	-0.036327	0.0497143	0.464953	CKD	family.Bifidobacteriaceae.id.433	MR Egger	11	0.0264704	0.165898	0.876752	CKD	family.Bifidobacteriaceae.id.433	Weighted median	11	-0.0282775	0.065143	0.664227	CKD	family.Bifidobacteriaceae.id.433	Mode-based estimate	11	-0.0961762	0.120024	0.441577
CKD	order.Bifidobacteriales.id.432	Inverse variance weighted	11	-0.036327	0.0497143	0.464953	CKD	order.Bifidobacteriales.id.432	MR Egger	11	0.0264704	0.165898	0.876752	CKD	order.Bifidobacteriales.id.432	Weighted median	11	-0.0282775	0.0705321	0.688481	CKD	order.Bifidobacteriales.id.432	Mode-based estimate	11	-0.0961762	0.110574	0.404809
CKD	genus.LachnospiraceaeND3007group.id.11317	Inverse variance weighted	3	0.078821	0.108595	0.467947	CKD	genus.LachnospiraceaeND3007group.id.11317	MR Egger	3	-0.50722	2.13669	0.851622	CKD	genus.LachnospiraceaeND3007group.id.11317	Weighted median	3	-0.000979106	0.145067	0.994615	CKD	genus.LachnospiraceaeND3007group.id.11317	Mode-based estimate	3	-0.0139974	0.171372	0.942341
CKD	genus..Eubacteriumoxidoreducensgroup.id.11339	Inverse variance weighted	5	0.0339231	0.0477945	0.477846	CKD	genus..Eubacteriumoxidoreducensgroup.id.11339	MR Egger	5	-0.105396	0.156552	0.549023	CKD	genus..Eubacteriumoxidoreducensgroup.id.11339	Weighted median	5	0.0197561	0.0617015	0.748826	CKD	genus..Eubacteriumoxidoreducensgroup.id.11339	Mode-based estimate	5	-0.0283851	0.0816375	0.745594
CKD	family.Rikenellaceae.id.967	Inverse variance weighted	19	-0.0337118	0.0477567	0.480245	CKD	family.Rikenellaceae.id.967	MR Egger	19	-0.287942	0.139063	0.0539374	CKD	family.Rikenellaceae.id.967	Weighted median	19	-0.0572466	0.0643814	0.373906	CKD	family.Rikenellaceae.id.967	Mode-based estimate	19	-0.144416	0.131479	0.286507
CKD	class.Actinobacteria.id.419	Inverse variance weighted	15	-0.0315925	0.0451367	0.483972	CKD	class.Actinobacteria.id.419	MR Egger	15	0.10127	0.136592	0.471631	CKD	class.Actinobacteria.id.419	Weighted median	15	-0.000628826	0.0628112	0.992012	CKD	class.Actinobacteria.id.419	Mode-based estimate	15	-0.142402	0.108647	0.211058
CKD	order.Actinomycetales.id.420	Inverse variance weighted	5	0.0371416	0.053402	0.486736	CKD	order.Actinomycetales.id.420	MR Egger	5	0.14889	0.137285	0.357505	CKD	order.Actinomycetales.id.420	Weighted median	5	0.0502551	0.0699837	0.472697	CKD	order.Actinomycetales.id.420	Mode-based estimate	5	0.0239596	0.106375	0.832835
CKD	family.Actinomycetaceae.id.421	Inverse variance weighted	5	0.0369355	0.0533306	0.488576	CKD	family.Actinomycetaceae.id.421	MR Egger	5	0.147714	0.13713	0.360302	CKD	family.Actinomycetaceae.id.421	Weighted median	5	0.0494987	0.0673136	0.46213	CKD	family.Actinomycetaceae.id.421	Mode-based estimate	5	0.0227748	0.102937	0.835734
CKD	family.Lactobacillaceae.id.1836	Inverse variance weighted	9	-0.0267848	0.0387239	0.489134	CKD	family.Lactobacillaceae.id.1836	MR Egger	9	0.0156776	0.103816	0.884225	CKD	family.Lactobacillaceae.id.1836	Weighted median	9	-0.0345434	0.0506551	0.495281	CKD	family.Lactobacillaceae.id.1836	Mode-based estimate	9	-0.0534644	0.0816092	0.530769
CKD	genus.Coprococcus2.id.11302	Inverse variance weighted	8	0.0420429	0.0611124	0.491478	CKD	genus.Coprococcus2.id.11302	MR Egger	8	-0.50883	0.477287	0.327392	CKD	genus.Coprococcus2.id.11302	Weighted median	8	0.116623	0.07102	0.100567	CKD	genus.Coprococcus2.id.11302	Mode-based estimate	8	0.151827	0.114578	0.226754
CKD	genus..Eubacteriumhalliigroup.id.11338	Inverse variance weighted	16	-0.0375326	0.0545812	0.491675	CKD	genus..Eubacteriumhalliigroup.id.11338	MR Egger	16	0.176481	0.0993634	0.0974436	CKD	genus..Eubacteriumhalliigroup.id.11338	Weighted median	16	-0.0280705	0.0647132	0.664458	CKD	genus..Eubacteriumhalliigroup.id.11338	Mode-based estimate	16	-0.063459	0.114545	0.587739
CKD	family.Enterobacteriaceae.id.3469	Inverse variance weighted	7	0.0440018	0.0644565	0.494823	CKD	family.Enterobacteriaceae.id.3469	MR Egger	7	0.398955	0.385846	0.348542	CKD	family.Enterobacteriaceae.id.3469	Weighted median	7	0.0163749	0.081114	0.840014	CKD	family.Enterobacteriaceae.id.3469	Mode-based estimate	7	0.00558055	0.137171	0.968869
CKD	order.Enterobacteriales.id.3468	Inverse variance weighted	7	0.0440018	0.0644565	0.494823	CKD	order.Enterobacteriales.id.3468	MR Egger	7	0.398955	0.385846	0.348542	CKD	order.Enterobacteriales.id.3468	Weighted median	7	0.0163749	0.0825741	0.842806	CKD	order.Enterobacteriales.id.3468	Mode-based estimate	7	0.00558055	0.12603	0.966118
CKD	genus.LachnospiraceaeFCS020group.id.11314	Inverse variance weighted	12	0.0299417	0.0442617	0.498743	CKD	genus.LachnospiraceaeFCS020group.id.11314	MR Egger	12	-0.0144499	0.109991	0.898086	CKD	genus.LachnospiraceaeFCS020group.id.11314	Weighted median	12	-0.0288986	0.0601785	0.631075	CKD	genus.LachnospiraceaeFCS020group.id.11314	Mode-based estimate	12	-0.0406861	0.0975656	0.684692
CKD	family.Clostridiaceae1.id.1869	Inverse variance weighted	10	0.034737	0.0525492	0.508588	CKD	family.Clostridiaceae1.id.1869	MR Egger	10	-0.0294833	0.148566	0.847642	CKD	family.Clostridiaceae1.id.1869	Weighted median	10	0.0301924	0.0658521	0.646602	CKD	family.Clostridiaceae1.id.1869	Mode-based estimate	10	0.0135112	0.105919	0.9013
CKD	order.NB1n.id.3953	Inverse variance weighted	13	-0.0191225	0.0291562	0.511911	CKD	order.NB1n.id.3953	MR Egger	13	-0.0181404	0.121889	0.884383	CKD	order.NB1n.id.3953	Weighted median	13	-0.0216917	0.0399215	0.586882	CKD	order.NB1n.id.3953	Mode-based estimate	13	-0.0579606	0.0675887	0.407942
CKD	genus.Paraprevotella.id.962	Inverse variance weighted	13	0.0204748	0.0320177	0.522509	CKD	genus.Paraprevotella.id.962	MR Egger	13	-0.0117876	0.108405	0.915369	CKD	genus.Paraprevotella.id.962	Weighted median	13	0.0246812	0.0435563	0.570952	CKD	genus.Paraprevotella.id.962	Mode-based estimate	13	0.0196948	0.0772484	0.803075
CKD	genus.Ruminiclostridium9.id.11357	Inverse variance weighted	9	0.040267	0.0663872	0.544151	CKD	genus.Ruminiclostridium9.id.11357	MR Egger	9	-0.363402	0.264053	0.211156	CKD	genus.Ruminiclostridium9.id.11357	Weighted median	9	-0.00323239	0.0871932	0.970428	CKD	genus.Ruminiclostridium9.id.11357	Mode-based estimate	9	-0.0302335	0.130071	0.822033
CKD	family.Christensenellaceae.id.1866	Inverse variance weighted	11	-0.0420056	0.0703228	0.55029	CKD	family.Christensenellaceae.id.1866	MR Egger	11	-0.0643879	0.160814	0.698209	CKD	family.Christensenellaceae.id.1866	Weighted median	11	-0.052939	0.0729365	0.467947	CKD	family.Christensenellaceae.id.1866	Mode-based estimate	11	-0.0869941	0.11901	0.481567
CKD	family.Bacteroidaceae.id.917	Inverse variance weighted	9	0.0366623	0.0639117	0.566212	CKD	family.Bacteroidaceae.id.917	MR Egger	9	-0.0532396	0.332124	0.877172	CKD	family.Bacteroidaceae.id.917	Weighted median	9	0.0549166	0.0820259	0.503175	CKD	family.Bacteroidaceae.id.917	Mode-based estimate	9	0.0915976	0.125014	0.484653
CKD	genus.Bacteroides.id.918	Inverse variance weighted	9	0.0366623	0.0639117	0.566212	CKD	genus.Bacteroides.id.918	MR Egger	9	-0.0532396	0.332124	0.877172	CKD	genus.Bacteroides.id.918	Weighted median	9	0.0549166	0.0845385	0.515947	CKD	genus.Bacteroides.id.918	Mode-based estimate	9	0.0915976	0.121625	0.472959
CKD	genus.CandidatusSoleaferrea.id.11350	Inverse variance weighted	9	0.0215997	0.0384238	0.574018	CKD	genus.CandidatusSoleaferrea.id.11350	MR Egger	9	0.718153	0.408871	0.122439	CKD	genus.CandidatusSoleaferrea.id.11350	Weighted median	9	0.0100828	0.0529726	0.849042	CKD	genus.CandidatusSoleaferrea.id.11350	Mode-based estimate	9	0.0156993	0.0797597	0.848868
CKD	genus.Eisenbergiella.id.11304	Inverse variance weighted	11	0.0199885	0.0367564	0.586572	CKD	genus.Eisenbergiella.id.11304	MR Egger	11	-0.24514	0.284321	0.410966	CKD	genus.Eisenbergiella.id.11304	Weighted median	11	0.0178058	0.0466952	0.702966	CKD	genus.Eisenbergiella.id.11304	Mode-based estimate	11	0.00292627	0.0753321	0.969779
CKD	genus.LachnospiraceaeNK4A136group.id.11319	Inverse variance weighted	15	-0.0227738	0.0422414	0.589793	CKD	genus.LachnospiraceaeNK4A136group.id.11319	MR Egger	15	-0.122634	0.0843477	0.169686	CKD	genus.LachnospiraceaeNK4A136group.id.11319	Weighted median	15	-0.0753531	0.057333	0.188744	CKD	genus.LachnospiraceaeNK4A136group.id.11319	Mode-based estimate	15	-0.0728496	0.0945826	0.45397
CKD	genus.Catenibacterium.id.2153	Inverse variance weighted	5	-0.0197692	0.0370827	0.593957	CKD	genus.Catenibacterium.id.2153	MR Egger	5	0.117325	0.337935	0.751382	CKD	genus.Catenibacterium.id.2153	Weighted median	5	-0.0157469	0.0489579	0.747724	CKD	genus.Catenibacterium.id.2153	Mode-based estimate	5	-0.020525	0.0652949	0.768973
CKD	genus.Olsenella.id.822	Inverse variance weighted	11	-0.0145276	0.0283443	0.608272	CKD	genus.Olsenella.id.822	MR Egger	11	0.121963	0.105216	0.276215	CKD	genus.Olsenella.id.822	Weighted median	11	0.0102677	0.0378195	0.786013	CKD	genus.Olsenella.id.822	Mode-based estimate	11	0.0281428	0.0677212	0.686502
CKD	genus.Flavonifractor.id.2059	Inverse variance weighted	5	0.0323349	0.0636373	0.611375	CKD	genus.Flavonifractor.id.2059	MR Egger	5	-0.0464217	0.276127	0.877186	CKD	genus.Flavonifractor.id.2059	Weighted median	5	0.00497811	0.0837283	0.952589	CKD	genus.Flavonifractor.id.2059	Mode-based estimate	5	0.00940852	0.112241	0.937224
CKD	class.Bacilli.id.1673	Inverse variance weighted	18	-0.024217	0.047984	0.613776	CKD	class.Bacilli.id.1673	MR Egger	18	-0.203385	0.128857	0.134044	CKD	class.Bacilli.id.1673	Weighted median	18	-0.0693653	0.0593588	0.242574	CKD	class.Bacilli.id.1673	Mode-based estimate	18	-0.107003	0.0935175	0.268397
CKD	genus..Eubacteriumfissicatenagroup.id.14373	Inverse variance weighted	9	0.0173664	0.0354339	0.624058	CKD	genus..Eubacteriumfissicatenagroup.id.14373	MR Egger	9	0.117605	0.201586	0.577931	CKD	genus..Eubacteriumfissicatenagroup.id.14373	Weighted median	9	0.00855381	0.043481	0.844043	CKD	genus..Eubacteriumfissicatenagroup.id.14373	Mode-based estimate	9	-0.0520909	0.0765897	0.515619
CKD	phylum.Euryarchaeota.id.55	Inverse variance weighted	12	-0.0145808	0.029961	0.626501	CKD	phylum.Euryarchaeota.id.55	MR Egger	12	-0.0669874	0.136256	0.633593	CKD	phylum.Euryarchaeota.id.55	Weighted median	12	-0.00512148	0.0375738	0.89158	CKD	phylum.Euryarchaeota.id.55	Mode-based estimate	12	0.0181758	0.0688114	0.796556
CKD	genus.Odoribacter.id.952	Inverse variance weighted	7	0.0315767	0.0649741	0.626975	CKD	genus.Odoribacter.id.952	MR Egger	7	-0.105223	0.204124	0.628188	CKD	genus.Odoribacter.id.952	Weighted median	7	-0.00964102	0.0815006	0.905835	CKD	genus.Odoribacter.id.952	Mode-based estimate	7	-0.0368166	0.113434	0.756529
CKD	class.Verrucomicrobiae.id.4029	Inverse variance weighted	10	0.0226008	0.0469743	0.630423	CKD	class.Verrucomicrobiae.id.4029	MR Egger	10	-0.0987502	0.150647	0.530535	CKD	class.Verrucomicrobiae.id.4029	Weighted median	10	-0.0139711	0.0621155	0.822041	CKD	class.Verrucomicrobiae.id.4029	Mode-based estimate	10	-0.0240262	0.09087	0.797426
CKD	order.Verrucomicrobiales.id.4030	Inverse variance weighted	10	0.0226008	0.0469743	0.630423	CKD	order.Verrucomicrobiales.id.4030	MR Egger	10	-0.0987502	0.150647	0.530535	CKD	order.Verrucomicrobiales.id.4030	Weighted median	10	-0.0139711	0.0642507	0.827861	CKD	order.Verrucomicrobiales.id.4030	Mode-based estimate	10	-0.0240262	0.0965644	0.809093
CKD	family.Verrucomicrobiaceae.id.4036	Inverse variance weighted	10	0.022554	0.0469852	0.631211	CKD	family.Verrucomicrobiaceae.id.4036	MR Egger	10	-0.0992668	0.150654	0.528462	CKD	family.Verrucomicrobiaceae.id.4036	Weighted median	10	-0.0139911	0.0628373	0.823803	CKD	family.Verrucomicrobiaceae.id.4036	Mode-based estimate	10	-0.0237717	0.0866702	0.790063
CKD	family.FamilyXI.id.1936	Inverse variance weighted	8	0.013091	0.027476	0.633752	CKD	family.FamilyXI.id.1936	MR Egger	8	0.00068232	0.18154	0.997123	CKD	family.FamilyXI.id.1936	Weighted median	8	0.031706	0.0359879	0.378308	CKD	family.FamilyXI.id.1936	Mode-based estimate	8	0.037857	0.0509924	0.482006
CKD	genus.Akkermansia.id.4037	Inverse variance weighted	10	0.0223743	0.0469809	0.633901	CKD	genus.Akkermansia.id.4037	MR Egger	10	-0.101058	0.150625	0.521162	CKD	genus.Akkermansia.id.4037	Weighted median	10	-0.0140715	0.0630495	0.823393	CKD	genus.Akkermansia.id.4037	Mode-based estimate	10	-0.0231294	0.0922649	0.807687
CKD	genus.Butyrivibrio.id.1993	Inverse variance weighted	15	0.0106041	0.022286	0.634203	CKD	genus.Butyrivibrio.id.1993	MR Egger	15	-0.123552	0.106561	0.267125	CKD	genus.Butyrivibrio.id.1993	Weighted median	15	0.00827041	0.0301754	0.784025	CKD	genus.Butyrivibrio.id.1993	Mode-based estimate	15	-0.0281717	0.0581448	0.635517
CKD	genus.LachnospiraceaeNC2004group.id.11316	Inverse variance weighted	9	0.017773	0.0375168	0.63569	CKD	genus.LachnospiraceaeNC2004group.id.11316	MR Egger	9	-0.196504	0.155371	0.246443	CKD	genus.LachnospiraceaeNC2004group.id.11316	Weighted median	9	0.00190857	0.0518875	0.970658	CKD	genus.LachnospiraceaeNC2004group.id.11316	Mode-based estimate	9	-0.00986682	0.0780559	0.902529
CKD	genus.RuminococcaceaeUCG014.id.11371	Inverse variance weighted	11	-0.0274406	0.0579398	0.635782	CKD	genus.RuminococcaceaeUCG014.id.11371	MR Egger	11	-0.0965661	0.171296	0.586702	CKD	genus.RuminococcaceaeUCG014.id.11371	Weighted median	11	-0.0217696	0.0704218	0.757222	CKD	genus.RuminococcaceaeUCG014.id.11371	Mode-based estimate	11	-0.0463531	0.116794	0.699795
CKD	family.ClostridialesvadinBB60group.id.11286	Inverse variance weighted	15	-0.0170388	0.036027	0.636252	CKD	family.ClostridialesvadinBB60group.id.11286	MR Egger	15	-0.0101378	0.104451	0.924161	CKD	family.ClostridialesvadinBB60group.id.11286	Weighted median	15	-0.029741	0.0488808	0.542895	CKD	family.ClostridialesvadinBB60group.id.11286	Mode-based estimate	15	-0.0231901	0.0816913	0.780662
CKD	class.Betaproteobacteria.id.2867	Inverse variance weighted	12	-0.0263382	0.0562505	0.63962	CKD	class.Betaproteobacteria.id.2867	MR Egger	12	0.143654	0.199637	0.488264	CKD	class.Betaproteobacteria.id.2867	Weighted median	12	-0.00539808	0.0741218	0.941944	CKD	class.Betaproteobacteria.id.2867	Mode-based estimate	12	0.0596869	0.131605	0.658982
CKD	phylum.Verrucomicrobia.id.3982	Inverse variance weighted	12	0.0197568	0.043324	0.648372	CKD	phylum.Verrucomicrobia.id.3982	MR Egger	12	-0.000627882	0.117559	0.995844	CKD	phylum.Verrucomicrobia.id.3982	Weighted median	12	-0.00491844	0.0586708	0.933191	CKD	phylum.Verrucomicrobia.id.3982	Mode-based estimate	12	0.00532198	0.0912069	0.954516
CKD	genus.Oxalobacter.id.2978	Inverse variance weighted	11	-0.0127157	0.0279156	0.648746	CKD	genus.Oxalobacter.id.2978	MR Egger	11	0.112829	0.128158	0.401545	CKD	genus.Oxalobacter.id.2978	Weighted median	11	0.00899127	0.0371763	0.808892	CKD	genus.Oxalobacter.id.2978	Mode-based estimate	11	0.0392115	0.0591923	0.522662
CKD	order.Rhodospirillales.id.2667	Inverse variance weighted	13	-0.0174723	0.0388915	0.653246	CKD	order.Rhodospirillales.id.2667	MR Egger	13	-0.155201	0.199978	0.454059	CKD	order.Rhodospirillales.id.2667	Weighted median	13	0.0135517	0.0531989	0.798927	CKD	order.Rhodospirillales.id.2667	Mode-based estimate	13	0.0123177	0.0906247	0.894138
CKD	family.BacteroidalesS24.7group.id.11173	Inverse variance weighted	9	-0.0184225	0.042126	0.66188	CKD	family.BacteroidalesS24.7group.id.11173	MR Egger	9	-0.0993031	0.183558	0.605294	CKD	family.BacteroidalesS24.7group.id.11173	Weighted median	9	-0.0144357	0.0534139	0.78696	CKD	family.BacteroidalesS24.7group.id.11173	Mode-based estimate	9	-0.0489021	0.0792263	0.55423
CKD	genus.Turicibacter.id.2162	Inverse variance weighted	10	-0.0183646	0.0442002	0.677786	CKD	genus.Turicibacter.id.2162	MR Egger	10	0.283115	0.180037	0.154471	CKD	genus.Turicibacter.id.2162	Weighted median	10	-0.0655872	0.0564034	0.244901	CKD	genus.Turicibacter.id.2162	Mode-based estimate	10	-0.0924212	0.0893097	0.327748
CKD	class.Erysipelotrichia.id.2147	Inverse variance weighted	13	-0.0221692	0.0544236	0.683755	CKD	class.Erysipelotrichia.id.2147	MR Egger	13	0.0063608	0.240783	0.979398	CKD	class.Erysipelotrichia.id.2147	Weighted median	13	-0.0812017	0.0739197	0.271981	CKD	class.Erysipelotrichia.id.2147	Mode-based estimate	13	-0.0968714	0.130449	0.47201
CKD	family.Erysipelotrichaceae.id.2149	Inverse variance weighted	13	-0.0221692	0.0544236	0.683755	CKD	family.Erysipelotrichaceae.id.2149	MR Egger	13	0.0063608	0.240783	0.979398	CKD	family.Erysipelotrichaceae.id.2149	Weighted median	13	-0.0812017	0.0774821	0.294636	CKD	family.Erysipelotrichaceae.id.2149	Mode-based estimate	13	-0.0968714	0.119433	0.433106
CKD	order.Erysipelotrichales.id.2148	Inverse variance weighted	13	-0.0221692	0.0544236	0.683755	CKD	order.Erysipelotrichales.id.2148	MR Egger	13	0.0063608	0.240783	0.979398	CKD	order.Erysipelotrichales.id.2148	Weighted median	13	-0.0812017	0.0707106	0.250817	CKD	order.Erysipelotrichales.id.2148	Mode-based estimate	13	-0.0968714	0.127778	0.463005
CKD	family.Ruminococcaceae.id.2050	Inverse variance weighted	10	0.0208371	0.0525431	0.691683	CKD	family.Ruminococcaceae.id.2050	MR Egger	10	0.0926023	0.112565	0.434539	CKD	family.Ruminococcaceae.id.2050	Weighted median	10	0.0278796	0.0708119	0.693793	CKD	family.Ruminococcaceae.id.2050	Mode-based estimate	10	0.08036	0.110519	0.485637
CKD	genus.Roseburia.id.2012	Inverse variance weighted	14	0.0276975	0.0699642	0.692193	CKD	genus.Roseburia.id.2012	MR Egger	14	-0.0713455	0.224878	0.756496	CKD	genus.Roseburia.id.2012	Weighted median	14	0.0570213	0.0737887	0.439662	CKD	genus.Roseburia.id.2012	Mode-based estimate	14	0.0764049	0.150329	0.619791
CKD	genus.Sellimonas.id.14369	Inverse variance weighted	7	0.0168351	0.042981	0.69529	CKD	genus.Sellimonas.id.14369	MR Egger	7	0.170837	0.251378	0.526939	CKD	genus.Sellimonas.id.14369	Weighted median	7	0.0410651	0.0455835	0.367654	CKD	genus.Sellimonas.id.14369	Mode-based estimate	7	0.0636764	0.0847213	0.480724
CKD	genus.Alloprevotella.id.961	Inverse variance weighted	6	-0.0126854	0.0325058	0.696351	CKD	genus.Alloprevotella.id.961	MR Egger	6	0.256354	0.305412	0.448499	CKD	genus.Alloprevotella.id.961	Weighted median	6	-0.0146299	0.041398	0.723792	CKD	genus.Alloprevotella.id.961	Mode-based estimate	6	-0.0661578	0.067193	0.370039
CKD	class.Methanobacteria.id.119	Inverse variance weighted	10	0.0100579	0.0266139	0.70549	CKD	class.Methanobacteria.id.119	MR Egger	10	-0.159667	0.109094	0.181465	CKD	class.Methanobacteria.id.119	Weighted median	10	0.00351787	0.0353741	0.920783	CKD	class.Methanobacteria.id.119	Mode-based estimate	10	-0.0221935	0.0601541	0.7207
CKD	family.Methanobacteriaceae.id.121	Inverse variance weighted	10	0.0100579	0.0266139	0.70549	CKD	family.Methanobacteriaceae.id.121	MR Egger	10	-0.159667	0.109094	0.181465	CKD	family.Methanobacteriaceae.id.121	Weighted median	10	0.00351787	0.0347176	0.91929	CKD	family.Methanobacteriaceae.id.121	Mode-based estimate	10	-0.0221935	0.0584378	0.712916
CKD	order.Methanobacteriales.id.120	Inverse variance weighted	10	0.0100579	0.0266139	0.70549	CKD	order.Methanobacteriales.id.120	MR Egger	10	-0.159667	0.109094	0.181465	CKD	order.Methanobacteriales.id.120	Weighted median	10	0.00351787	0.0367655	0.923772	CKD	order.Methanobacteriales.id.120	Mode-based estimate	10	-0.0221935	0.0604266	0.721898
CKD	class.Alphaproteobacteria.id.2379	Inverse variance weighted	7	0.0237701	0.0629854	0.705884	CKD	class.Alphaproteobacteria.id.2379	MR Egger	7	-0.0536403	0.265421	0.847808	CKD	class.Alphaproteobacteria.id.2379	Weighted median	7	-0.0145183	0.0707234	0.837351	CKD	class.Alphaproteobacteria.id.2379	Mode-based estimate	7	-0.065994	0.126066	0.619399
CKD	class.Clostridia.id.1859	Inverse variance weighted	12	-0.0211555	0.0563067	0.707126	CKD	class.Clostridia.id.1859	MR Egger	12	-0.420315	0.294379	0.183825	CKD	class.Clostridia.id.1859	Weighted median	12	0.0305009	0.0743321	0.681562	CKD	class.Clostridia.id.1859	Mode-based estimate	12	0.0781774	0.144526	0.599345
CKD	genus.LachnospiraceaeUCG004.id.11324	Inverse variance weighted	12	0.0178964	0.0491074	0.715534	CKD	genus.LachnospiraceaeUCG004.id.11324	MR Egger	12	0.0510314	0.192079	0.795883	CKD	genus.LachnospiraceaeUCG004.id.11324	Weighted median	12	0.027899	0.062095	0.653218	CKD	genus.LachnospiraceaeUCG004.id.11324	Mode-based estimate	12	0.0296879	0.101972	0.776362
CKD	genus.Anaerostipes.id.1991	Inverse variance weighted	13	0.0193407	0.0532983	0.716698	CKD	genus.Anaerostipes.id.1991	MR Egger	13	-0.0242899	0.193714	0.902477	CKD	genus.Anaerostipes.id.1991	Weighted median	13	0.0113867	0.0697011	0.870232	CKD	genus.Anaerostipes.id.1991	Mode-based estimate	13	-0.0362798	0.117858	0.763491
CKD	genus.Dialister.id.2183	Inverse variance weighted	11	-0.0172477	0.0479761	0.719216	CKD	genus.Dialister.id.2183	MR Egger	11	0.0557793	0.207404	0.794039	CKD	genus.Dialister.id.2183	Weighted median	11	-0.017339	0.0642299	0.787197	CKD	genus.Dialister.id.2183	Mode-based estimate	11	0.0169248	0.105091	0.875262
CKD	genus.Escherichia.Shigella.id.3504	Inverse variance weighted	10	-0.0259128	0.0721496	0.71948	CKD	genus.Escherichia.Shigella.id.3504	MR Egger	10	-0.0953314	0.221943	0.678871	CKD	genus.Escherichia.Shigella.id.3504	Weighted median	10	-0.0866734	0.0681878	0.203694	CKD	genus.Escherichia.Shigella.id.3504	Mode-based estimate	10	-0.0950386	0.0951336	0.343895
CKD	genus.Romboutsia.id.11347	Inverse variance weighted	13	0.0193228	0.0544543	0.722706	CKD	genus.Romboutsia.id.11347	MR Egger	13	0.174381	0.137581	0.231158	CKD	genus.Romboutsia.id.11347	Weighted median	13	0.0134493	0.0648249	0.835642	CKD	genus.Romboutsia.id.11347	Mode-based estimate	13	0.0226194	0.111387	0.842482
CKD	genus.Alistipes.id.968	Inverse variance weighted	14	-0.0197739	0.0573415	0.730211	CKD	genus.Alistipes.id.968	MR Egger	14	-0.327859	0.276332	0.258397	CKD	genus.Alistipes.id.968	Weighted median	14	-0.0518999	0.0720927	0.471584	CKD	genus.Alistipes.id.968	Mode-based estimate	14	-0.055085	0.138287	0.696847
CKD	genus.Lactobacillus.id.1837	Inverse variance weighted	10	-0.0118645	0.0364434	0.744758	CKD	genus.Lactobacillus.id.1837	MR Egger	10	0.0313845	0.109812	0.78229	CKD	genus.Lactobacillus.id.1837	Weighted median	10	-0.0141147	0.0475287	0.766488	CKD	genus.Lactobacillus.id.1837	Mode-based estimate	10	-0.0310212	0.0811346	0.711079
CKD	genus.Peptococcus.id.2037	Inverse variance weighted	12	0.00934442	0.0305549	0.759739	CKD	genus.Peptococcus.id.2037	MR Egger	12	-0.0921475	0.119813	0.459615	CKD	genus.Peptococcus.id.2037	Weighted median	12	0.0158945	0.0409938	0.698216	CKD	genus.Peptococcus.id.2037	Mode-based estimate	12	-0.0811851	0.0758536	0.307413
CKD	class.Gammaproteobacteria.id.3303	Inverse variance weighted	7	0.025921	0.0853394	0.761326	CKD	class.Gammaproteobacteria.id.3303	MR Egger	7	-0.42111	0.229975	0.126586	CKD	class.Gammaproteobacteria.id.3303	Weighted median	7	0.0582356	0.0893923	0.514749	CKD	class.Gammaproteobacteria.id.3303	Mode-based estimate	7	0.114177	0.173227	0.534286
CKD	genus.LachnospiraceaeUCG008.id.11328	Inverse variance weighted	11	0.0117347	0.0395222	0.766531	CKD	genus.LachnospiraceaeUCG008.id.11328	MR Egger	11	-0.148595	0.20743	0.491937	CKD	genus.LachnospiraceaeUCG008.id.11328	Weighted median	11	0.0423422	0.0505249	0.402004	CKD	genus.LachnospiraceaeUCG008.id.11328	Mode-based estimate	11	0.0509259	0.0800042	0.538721
CKD	genus..Ruminococcusgauvreauiigroup.id.11342	Inverse variance weighted	12	0.0148027	0.0513471	0.773127	CKD	genus..Ruminococcusgauvreauiigroup.id.11342	MR Egger	12	-0.18639	0.238756	0.45308	CKD	genus..Ruminococcusgauvreauiigroup.id.11342	Weighted median	12	0.0351235	0.070194	0.616809	CKD	genus..Ruminococcusgauvreauiigroup.id.11342	Mode-based estimate	12	0.0315585	0.120872	0.798847
CKD	genus.Ruminiclostridium5.id.11355	Inverse variance weighted	11	0.015339	0.0594234	0.796306	CKD	genus.Ruminiclostridium5.id.11355	MR Egger	11	-0.00515653	0.256714	0.984412	CKD	genus.Ruminiclostridium5.id.11355	Weighted median	11	-0.0452677	0.0785848	0.56459	CKD	genus.Ruminiclostridium5.id.11355	Mode-based estimate	11	-0.0532845	0.132928	0.696959
CKD	genus..Eubacteriumxylanophilumgroup.id.14375	Inverse variance weighted	9	0.0243091	0.0976868	0.803479	CKD	genus..Eubacteriumxylanophilumgroup.id.14375	MR Egger	9	-0.392031	0.286787	0.213911	CKD	genus..Eubacteriumxylanophilumgroup.id.14375	Weighted median	9	-0.000767999	0.0896125	0.993162	CKD	genus..Eubacteriumxylanophilumgroup.id.14375	Mode-based estimate	9	-0.015177	0.152896	0.923371
CKD	genus.Enterorhabdus.id.820	Inverse variance weighted	7	-0.0110059	0.0452324	0.807758	CKD	genus.Enterorhabdus.id.820	MR Egger	7	0.0165446	0.117538	0.893555	CKD	genus.Enterorhabdus.id.820	Weighted median	7	-0.00618132	0.0581264	0.91531	CKD	genus.Enterorhabdus.id.820	Mode-based estimate	7	-0.0192869	0.0780062	0.812959
CKD	order.MollicutesRF9.id.11579	Inverse variance weighted	13	-0.0127542	0.057688	0.825023	CKD	order.MollicutesRF9.id.11579	MR Egger	13	-0.0809328	0.189118	0.676946	CKD	order.MollicutesRF9.id.11579	Weighted median	13	-0.00254721	0.0564863	0.964032	CKD	order.MollicutesRF9.id.11579	Mode-based estimate	13	-0.00737239	0.0873561	0.934134
CKD	genus.Faecalibacterium.id.2057	Inverse variance weighted	10	-0.0107109	0.050681	0.832622	CKD	genus.Faecalibacterium.id.2057	MR Egger	10	0.0827764	0.0994215	0.429234	CKD	genus.Faecalibacterium.id.2057	Weighted median	10	0.0260286	0.067354	0.699168	CKD	genus.Faecalibacterium.id.2057	Mode-based estimate	10	0.0137716	0.0896025	0.88124
CKD	family.Veillonellaceae.id.2172	Inverse variance weighted	19	-0.00817497	0.0393621	0.835474	CKD	family.Veillonellaceae.id.2172	MR Egger	19	0.129623	0.0790389	0.119379	CKD	family.Veillonellaceae.id.2172	Weighted median	19	0.0356976	0.052639	0.497671	CKD	family.Veillonellaceae.id.2172	Mode-based estimate	19	-0.00863077	0.0845928	0.919863
CKD	genus.Collinsella.id.815	Inverse variance weighted	9	-0.0121347	0.0585677	0.835861	CKD	genus.Collinsella.id.815	MR Egger	9	0.348772	0.216536	0.151284	CKD	genus.Collinsella.id.815	Weighted median	9	-0.00751337	0.0781061	0.923366	CKD	genus.Collinsella.id.815	Mode-based estimate	9	0.05575	0.133199	0.686558
CKD	genus.Bifidobacterium.id.436	Inverse variance weighted	13	-0.0110184	0.054761	0.840535	CKD	genus.Bifidobacterium.id.436	MR Egger	13	-0.0392375	0.150408	0.799009	CKD	genus.Bifidobacterium.id.436	Weighted median	13	0.0185128	0.0614797	0.763323	CKD	genus.Bifidobacterium.id.436	Mode-based estimate	13	0.0549523	0.0953644	0.575105
CKD	genus.Howardella.id.2000	Inverse variance weighted	10	-0.0059862	0.0314735	0.849154	CKD	genus.Howardella.id.2000	MR Egger	10	-0.133775	0.13941	0.365365	CKD	genus.Howardella.id.2000	Weighted median	10	0.025259	0.0363378	0.486982	CKD	genus.Howardella.id.2000	Mode-based estimate	10	0.0403738	0.0592808	0.512973
CKD	genus.Oscillospira.id.2064	Inverse variance weighted	8	-0.009109	0.0511154	0.858562	CKD	genus.Oscillospira.id.2064	MR Egger	8	0.0793159	0.216748	0.726969	CKD	genus.Oscillospira.id.2064	Weighted median	8	-0.0206126	0.0672274	0.75914	CKD	genus.Oscillospira.id.2064	Mode-based estimate	8	-0.0635927	0.10323	0.557369
CKD	genus.RuminococcaceaeUCG003.id.11361	Inverse variance weighted	12	-0.0116212	0.0671018	0.862504	CKD	genus.RuminococcaceaeUCG003.id.11361	MR Egger	12	-0.489685	0.159278	0.0117523	CKD	genus.RuminococcaceaeUCG003.id.11361	Weighted median	12	-0.00968312	0.0709439	0.891434	CKD	genus.RuminococcaceaeUCG003.id.11361	Mode-based estimate	12	0.035462	0.11282	0.759156
CKD	genus.Coprococcus1.id.11301	Inverse variance weighted	12	0.00851122	0.0491844	0.862614	CKD	genus.Coprococcus1.id.11301	MR Egger	12	-0.184922	0.122578	0.162326	CKD	genus.Coprococcus1.id.11301	Weighted median	12	-0.0126183	0.0681253	0.853055	CKD	genus.Coprococcus1.id.11301	Mode-based estimate	12	-0.101763	0.13099	0.453613
CKD	genus.Terrisporobacter.id.11348	Inverse variance weighted	5	-0.00745193	0.0506508	0.883034	CKD	genus.Terrisporobacter.id.11348	MR Egger	5	0.0160147	0.14046	0.916427	CKD	genus.Terrisporobacter.id.11348	Weighted median	5	0.00419039	0.06058	0.944853	CKD	genus.Terrisporobacter.id.11348	Mode-based estimate	5	0.0254306	0.075422	0.752933
CKD	genus.Dorea.id.1997	Inverse variance weighted	10	-0.00836791	0.0574878	0.884269	CKD	genus.Dorea.id.1997	MR Egger	10	0.247313	0.159691	0.160047	CKD	genus.Dorea.id.1997	Weighted median	10	-0.0852127	0.0779916	0.274575	CKD	genus.Dorea.id.1997	Mode-based estimate	10	-0.120245	0.140804	0.415263
CKD	genus.FamilyXIIIUCG001.id.11294	Inverse variance weighted	8	-0.00950378	0.0666937	0.886686	CKD	genus.FamilyXIIIUCG001.id.11294	MR Egger	8	-0.248055	0.163296	0.179553	CKD	genus.FamilyXIIIUCG001.id.11294	Weighted median	8	0.0543652	0.0839805	0.517402	CKD	genus.FamilyXIIIUCG001.id.11294	Mode-based estimate	8	0.152112	0.153614	0.355053
CKD	genus.Erysipelatoclostridium.id.11381	Inverse variance weighted	15	-0.00587377	0.0433994	0.892341	CKD	genus.Erysipelatoclostridium.id.11381	MR Egger	15	-0.0121384	0.175168	0.945809	CKD	genus.Erysipelatoclostridium.id.11381	Weighted median	15	-0.0273594	0.0544522	0.615352	CKD	genus.Erysipelatoclostridium.id.11381	Mode-based estimate	15	-0.0796417	0.101371	0.44517
CKD	order.Bacillales.id.1674	Inverse variance weighted	9	-0.00330803	0.0269134	0.902175	CKD	order.Bacillales.id.1674	MR Egger	9	-0.0398948	0.125032	0.758979	CKD	order.Bacillales.id.1674	Weighted median	9	0.0319692	0.036201	0.377181	CKD	order.Bacillales.id.1674	Mode-based estimate	9	0.0426805	0.055104	0.460885
CKD	genus.RuminococcaceaeUCG004.id.11362	Inverse variance weighted	11	-0.00582048	0.0545692	0.915057	CKD	genus.RuminococcaceaeUCG004.id.11362	MR Egger	11	0.155429	0.302519	0.61978	CKD	genus.RuminococcaceaeUCG004.id.11362	Weighted median	11	0.0265524	0.0597811	0.656927	CKD	genus.RuminococcaceaeUCG004.id.11362	Mode-based estimate	11	0.105127	0.120077	0.401843
CKD	genus.Methanobrevibacter.id.123	Inverse variance weighted	6	0.00358507	0.0349009	0.918184	CKD	genus.Methanobrevibacter.id.123	MR Egger	6	-0.0331323	0.126772	0.806725	CKD	genus.Methanobrevibacter.id.123	Weighted median	6	0.00883371	0.0430058	0.837254	CKD	genus.Methanobrevibacter.id.123	Mode-based estimate	6	0.0313408	0.0670046	0.659648
CKD	class.Coriobacteriia.id.809	Inverse variance weighted	14	-0.00523886	0.0520474	0.919824	CKD	class.Coriobacteriia.id.809	MR Egger	14	0.0299755	0.225205	0.896318	CKD	class.Coriobacteriia.id.809	Weighted median	14	0.0656945	0.0689079	0.340405	CKD	class.Coriobacteriia.id.809	Mode-based estimate	14	0.0777994	0.11075	0.494769
CKD	family.Coriobacteriaceae.id.811	Inverse variance weighted	14	-0.00523886	0.0520474	0.919824	CKD	family.Coriobacteriaceae.id.811	MR Egger	14	0.0299755	0.225205	0.896318	CKD	family.Coriobacteriaceae.id.811	Weighted median	14	0.0656945	0.0711619	0.355919	CKD	family.Coriobacteriaceae.id.811	Mode-based estimate	14	0.0777994	0.103323	0.464886
CKD	order.Coriobacteriales.id.810	Inverse variance weighted	14	-0.00523886	0.0520474	0.919824	CKD	order.Coriobacteriales.id.810	MR Egger	14	0.0299755	0.225205	0.896318	CKD	order.Coriobacteriales.id.810	Weighted median	14	0.0656945	0.0695636	0.344976	CKD	order.Coriobacteriales.id.810	Mode-based estimate	14	0.0777994	0.114427	0.508492
CKD	genus..Ruminococcusgnavusgroup.id.14376	Inverse variance weighted	12	0.0036493	0.0399614	0.927238	CKD	genus..Ruminococcusgnavusgroup.id.14376	MR Egger	12	0.15346	0.183773	0.423188	CKD	genus..Ruminococcusgnavusgroup.id.14376	Weighted median	12	0.051585	0.0486747	0.28924	CKD	genus..Ruminococcusgnavusgroup.id.14376	Mode-based estimate	12	0.0611736	0.0862224	0.492787
CKD	genus.Allisonella.id.2174	Inverse variance weighted	8	-0.00205947	0.0282897	0.941966	CKD	genus.Allisonella.id.2174	MR Egger	8	0.149567	0.188166	0.456974	CKD	genus.Allisonella.id.2174	Weighted median	8	0.0201645	0.0375416	0.591182	CKD	genus.Allisonella.id.2174	Mode-based estimate	8	0.0394417	0.058182	0.519606
CKD	family.Rhodospirillaceae.id.2717	Inverse variance weighted	14	-0.00263549	0.0384912	0.945412	CKD	family.Rhodospirillaceae.id.2717	MR Egger	14	-0.125217	0.21243	0.566493	CKD	family.Rhodospirillaceae.id.2717	Weighted median	14	0.0183415	0.0493019	0.709875	CKD	family.Rhodospirillaceae.id.2717	Mode-based estimate	14	0.0916284	0.0991785	0.372383
CKD	genus.Gordonibacter.id.821	Inverse variance weighted	12	0.00169302	0.0255609	0.947191	CKD	genus.Gordonibacter.id.821	MR Egger	12	0.248497	0.111088	0.0492594	CKD	genus.Gordonibacter.id.821	Weighted median	12	-0.00648112	0.0340325	0.848965	CKD	genus.Gordonibacter.id.821	Mode-based estimate	12	-0.0128988	0.0566682	0.824118
CKD	genus.Haemophilus.id.3698	Inverse variance weighted	9	0.00268141	0.0422795	0.949431	CKD	genus.Haemophilus.id.3698	MR Egger	9	0.0241275	0.102267	0.820245	CKD	genus.Haemophilus.id.3698	Weighted median	9	-0.0448175	0.055138	0.416318	CKD	genus.Haemophilus.id.3698	Mode-based estimate	9	-0.0999863	0.102868	0.359525
CKD	order.Lactobacillales.id.1800	Inverse variance weighted	15	0.00341468	0.0552435	0.950713	CKD	order.Lactobacillales.id.1800	MR Egger	15	-0.209788	0.136837	0.149215	CKD	order.Lactobacillales.id.1800	Weighted median	15	-0.0452297	0.0667595	0.498087	CKD	order.Lactobacillales.id.1800	Mode-based estimate	15	-0.0699877	0.109873	0.534411
CKD	class.Mollicutes.id.3920	Inverse variance weighted	12	-0.00409601	0.0671248	0.951343	CKD	class.Mollicutes.id.3920	MR Egger	12	0.067261	0.23033	0.776239	CKD	class.Mollicutes.id.3920	Weighted median	12	-0.00909577	0.0654006	0.889389	CKD	class.Mollicutes.id.3920	Mode-based estimate	12	-0.0340226	0.12012	0.782254
CKD	phylum.Tenericutes.id.3919	Inverse variance weighted	12	-0.00409601	0.0671248	0.951343	CKD	phylum.Tenericutes.id.3919	MR Egger	12	0.067261	0.23033	0.776239	CKD	phylum.Tenericutes.id.3919	Weighted median	12	-0.00909577	0.0682934	0.894046	CKD	phylum.Tenericutes.id.3919	Mode-based estimate	12	-0.0340226	0.130809	0.799596
CKD	genus.Lachnoclostridium.id.11308	Inverse variance weighted	13	0.00274353	0.0544057	0.959782	CKD	genus.Lachnoclostridium.id.11308	MR Egger	13	-0.0107321	0.195473	0.9572	CKD	genus.Lachnoclostridium.id.11308	Weighted median	13	0.0139876	0.0726222	0.847266	CKD	genus.Lachnoclostridium.id.11308	Mode-based estimate	13	0.0209335	0.129004	0.873793
CKD	genus.Butyricicoccus.id.2055	Inverse variance weighted	8	-0.00096722	0.0606797	0.987282	CKD	genus.Butyricicoccus.id.2055	MR Egger	8	-0.0201425	0.12054	0.872779	CKD	genus.Butyricicoccus.id.2055	Weighted median	8	0.0623222	0.072028	0.386902	CKD	genus.Butyricicoccus.id.2055	Mode-based estimate	8	0.118815	0.116721	0.342591
CKD	genus..Eubacteriumrectalegroup.id.14374	Inverse variance weighted	8	0.00116367	0.0881348	0.989466	CKD	genus..Eubacteriumrectalegroup.id.14374	MR Egger	8	-0.298681	0.308982	0.371044	CKD	genus..Eubacteriumrectalegroup.id.14374	Weighted median	8	-0.0785783	0.0974846	0.420209	CKD	genus..Eubacteriumrectalegroup.id.14374	Mode-based estimate	8	-0.134513	0.165261	0.442481
CKD	phylum.Cyanobacteria.id.1500	Inverse variance weighted	8	-0.000496565	0.0472885	0.991622	CKD	phylum.Cyanobacteria.id.1500	MR Egger	8	-0.17002	0.156005	0.317609	CKD	phylum.Cyanobacteria.id.1500	Weighted median	8	-0.0261981	0.0574211	0.648213	CKD	phylum.Cyanobacteria.id.1500	Mode-based estimate	8	-0.0296165	0.0937908	0.761382
abbreviation	full name
se	standard error
pval	p value
snp	single nucleotide polymorphism
IVW	inverse variance weighted
b	beta
WM	weighted median
MBE	mode-based estimate
